# Supplementary material for: A simple strategy to enhance the speed of protein secondary structure prediction without sacrificing accuracy
Source: PLoS One. 2020 Jun 30;15(6):e0235153. doi: 10.1371/journal.pone.0235153 (PMC7326220; doi:10.1371/journal.pone.0235153)
Supplement: S1 Table — (XLSX) [file pone.0235153.s011.xlsx]

## Sheet: S1 Table
	S1 Table. PSI-BLAST settings of the assessed SSP methods.
	Method	Version	PSI-BLAST parameter settings
	Scorpion	1.0	-num_threads 1 -num_iterations 3 -evalue 10
	Spider2	2.0	-num_threads 1 -num_iterations 3 -evalue 10 -num_alignments 1
	SpineX	2.0	-num_threads 1 -num_iterations 3 -evalue 10
	Psipred	3.3	-num_threads 1 -num_iterations 3 -evalue 10 -inclusion_ethresh 0.001 -num_alignments 0
	DeepCNF	1.02	-num_threads 1 -num_iterations 3 -evalue 10 -inclusion_ethresh 0.001 -num_alignments 0
	RaptorX	1.0	-num_threads 1 -num_iterations 5 -evalue 10 -inclusion_ethresh 0.001
	SSpro8	5.2	-num_threads 1 -num_iterations 3 -evalue 0.001 -inclusion_ethresh 1E-10
	SSpro8+ (with refined PSI-BLAST parameters)	5.2	-num_threads 1 -num_iterations 3 -evalue 10
