# Supplementary material for: A simple strategy to enhance the speed of protein secondary structure prediction without sacrificing accuracy
Source: PLoS One. 2020 Jun 30;15(6):e0235153. doi: 10.1371/journal.pone.0235153 (PMC7326220; doi:10.1371/journal.pone.0235153)
Supplement: S2 Table — (XLSX) [file pone.0235153.s012.xlsx]

## Sheet: S2 Table, Size reduction
	S2 Table. The average and individual performance data of state-of-the-art SSP methods assessed with size-reduced PSSM target datasets.
	Part I: Results of the TS115 query set
	Average
	Dataset reduction	1/220		1/219		1/218		1/217		1/216		1/215		1/214		1/213		1/212		1/211		1/210		1/29		1/28		1/27		1/26		1/25		1/24		1/23		1/22.934		1/22		1/2		1
	Number of proteins	37		73		146		292		583		1166		2332		4664		9327		18654		37308		74616		149232		298464		596928		1193856		2387713		4775425		5000000		9550850		19101700		38203400
	Measure	Value	Stdev	Value	Stdev	Value	Stdev	Value	Stdev	Value	Stdev	Value	Stdev	Value	Stdev	Value	Stdev	Value	Stdev	Value	Stdev	Value	Stdev	Value	Stdev	Value	Stdev	Value	Stdev	Value	Stdev	Value	Stdev	Value	Stdev	Value	Stdev	Value	Stdev	Value	Stdev	Value	Stdev	Value	Stdev
	Total running time (sec)	5.92	0.06	5.94	0.078	5.979	0.069	6.005	0.071	6.043	0.054	6.063	0.031	6.071	0.072	6.189	0.03	6.314	0.041	6.607	0.205	7.053	0.178	8.147	0.223	10.245	0.557	14.526	0.881	23.105	0.642	41.303	1.196	76.487	1.531	147.41	1.293	155.941	1.129	275.738	1.952	540.777	1.992	1106.75	0
	PSSM generation time	0.076	0.002	0.08	0.002	0.085	0.003	0.091	0.003	0.098	0.003	0.11	0.004	0.129	0.003	0.169	0.005	0.243	0.008	0.397	0.01	0.702	0.011	1.323	0.019	2.51	0.028	5.003	0.04	10.004	0.073	20.215	0.122	41.632	0.212	87.159	0.496	89.771	0.636	181.107	0.586	382.856	1.086	799.422	0
	Prediction time	5.844	0.059	5.859	0.078	5.894	0.069	5.913	0.071	5.945	0.052	5.953	0.029	5.942	0.072	6.02	0.03	6.071	0.045	6.21	0.204	6.351	0.181	6.825	0.223	7.735	0.552	9.523	0.861	13.101	0.6	21.088	1.103	34.855	1.355	60.251	0.856	66.17	0.599	94.631	1.384	157.921	1.031	307.332	0
	Q3	0.674	0.01	0.672	0.012	0.68	0.01	0.684	0.01	0.687	0.003	0.691	0.004	0.687	0.009	0.701	0.004	0.709	0.006	0.723	0.009	0.735	0.005	0.75	0.003	0.761	0.006	0.774	0.002	0.783	0.002	0.79	0.004	0.796	0.004	0.8	0.002	0.8	0.001	0.803	0.002	0.805	0.001	0.806	0
	SOV3	0.609	0.011	0.608	0.013	0.616	0.011	0.62	0.013	0.624	0.004	0.629	0.005	0.623	0.012	0.64	0.005	0.649	0.006	0.662	0.011	0.676	0.007	0.694	0.005	0.707	0.007	0.72	0.004	0.731	0.004	0.738	0.005	0.746	0.005	0.751	0.003	0.751	0.003	0.754	0.003	0.757	0.003	0.759	0
	Q8	0.561	0.01	0.56	0.011	0.567	0.009	0.57	0.011	0.573	0.003	0.578	0.004	0.574	0.01	0.587	0.003	0.596	0.006	0.608	0.009	0.621	0.005	0.635	0.003	0.645	0.006	0.658	0.002	0.665	0.002	0.671	0.003	0.677	0.004	0.681	0.002	0.681	0.002	0.683	0.002	0.686	0.002	0.689	0
	SOV8	0.507	0.009	0.506	0.011	0.514	0.009	0.517	0.011	0.521	0.004	0.525	0.004	0.521	0.011	0.537	0.004	0.546	0.005	0.559	0.009	0.572	0.006	0.59	0.004	0.601	0.006	0.615	0.003	0.625	0.003	0.631	0.005	0.638	0.005	0.644	0.002	0.644	0.003	0.648	0.003	0.651	0.003	0.654	0
	Note that between SSpro8 and SSpro8+ (see below and the main text), only the latter was applied to compute the average values of these performance measures.
	Total running time = PSSM generation time + Prediction time.
	Scorpion
	Dataset reduction	1/220		1/219		1/218		1/217		1/216		1/215		1/214		1/213		1/212		1/211		1/210		1/29		1/28		1/27		1/26		1/25		1/24		1/23		1/22.934		1/22		1/2		1
	Number of proteins	37		73		146		292		583		1166		2332		4664		9327		18654		37308		74616		149232		298464		596928		1193856		2387713		4775425		5000000		9550850		19101700		38203400
	Measure	Value	Stdev	Value	Stdev	Value	Stdev	Value	Stdev	Value	Stdev	Value	Stdev	Value	Stdev	Value	Stdev	Value	Stdev	Value	Stdev	Value	Stdev	Value	Stdev	Value	Stdev	Value	Stdev	Value	Stdev	Value	Stdev	Value	Stdev	Value	Stdev	Value	Stdev	Value	Stdev	Value	Stdev	Value	Stdev
	Total running time (sec)	22.596	0.166	22.71	0.238	22.832	0.209	22.83	0.29	22.935	0.121	22.94	0.09	22.798	0.297	22.998	0.061	23.003	0.136	23.121	0.242	23.468	0.111	23.978	0.067	25.031	0.122	27.389	0.081	32.073	0.058	41.243	0.123	60.859	0.202	102.117	0.346	105.202	0.914	186.796	0.386	367.381	0.854	742.282	0
	PSSM generation time	0.06	0.001	0.064	0.001	0.067	0.001	0.072	0.002	0.078	0.001	0.087	0.002	0.105	0.002	0.137	0.002	0.205	0.003	0.338	0.005	0.609	0.005	1.165	0.013	2.268	0.022	4.56	0.039	9.223	0.057	18.521	0.09	38.106	0.163	79.304	0.352	81.9819	0.922	164.01	0.352	344.552	0.851	719.385	0
	Prediction time	22.536	0.165	22.646	0.238	22.765	0.208	22.758	0.29	22.857	0.121	22.853	0.089	22.693	0.296	22.861	0.06	22.799	0.136	22.783	0.24	22.859	0.113	22.813	0.069	22.763	0.117	22.829	0.047	22.851	0.029	22.722	0.055	22.753	0.071	22.813	0.028	23.22	0.325	22.786	0.047	22.829	0.021	22.898	0
	Q3	0.673	0.01	0.671	0.012	0.679	0.01	0.684	0.01	0.686	0.003	0.691	0.004	0.688	0.008	0.702	0.003	0.71	0.006	0.724	0.008	0.736	0.005	0.753	0.003	0.765	0.007	0.78	0.002	0.789	0.002	0.796	0.003	0.802	0.004	0.809	0.002	0.808	0.001	0.813	0.001	0.816	0.001	0.814	0
	SOV3	0.63	0.012	0.629	0.013	0.638	0.011	0.643	0.014	0.646	0.004	0.652	0.004	0.646	0.013	0.664	0.005	0.672	0.007	0.684	0.011	0.697	0.007	0.716	0.005	0.727	0.009	0.744	0.002	0.754	0.003	0.763	0.005	0.77	0.006	0.778	0.004	0.778	0.002	0.784	0.002	0.789	0.003	0.783	0
	SpineX
	Dataset reduction	1/220		1/219		1/218		1/217		1/216		1/215		1/214		1/213		1/212		1/211		1/210		1/29		1/28		1/27		1/26		1/25		1/24		1/23		1/22.934		1/22		1/2		1
	Number of proteins	37		73		146		292		583		1166		2332		4664		9327		18654		37308		74616		149232		298464		596928		1193856		2387713		4775425		5000000		9550850		19101700		38203400
	Measure	Value	Stdev	Value	Stdev	Value	Stdev	Value	Stdev	Value	Stdev	Value	Stdev	Value	Stdev	Value	Stdev	Value	Stdev	Value	Stdev	Value	Stdev	Value	Stdev	Value	Stdev	Value	Stdev	Value	Stdev	Value	Stdev	Value	Stdev	Value	Stdev	Value	Stdev	Value	Stdev	Value	Stdev	Value	Stdev
	Total running time (sec)	5.98	0.058	5.972	0.077	5.999	0.059	6.068	0.046	6.061	0.034	6.075	0.022	6.071	0.045	6.145	0.025	6.19	0.029	6.334	0.034	6.616	0.036	7.161	0.02	8.216	0.037	10.486	0.033	15.043	0.058	24.338	0.11	43.898	0.209	85.365	0.283	87.8397	0.381	169.988	0.39	350.711	0.741	726.529	0
	PSSM generation time	0.063	0.002	0.065	0.002	0.07	0.002	0.079	0.004	0.082	0.003	0.093	0.003	0.11	0.003	0.146	0.005	0.214	0.004	0.352	0.008	0.635	0.007	1.201	0.015	2.279	0.022	4.554	0.034	9.113	0.06	18.391	0.102	37.94	0.195	79.411	0.286	81.7987	0.383	164.004	0.38	344.735	0.742	720.538	0
	Prediction time	5.917	0.058	5.906	0.078	5.93	0.058	5.99	0.046	5.98	0.032	5.982	0.021	5.961	0.043	5.999	0.024	5.976	0.03	5.982	0.03	5.98	0.032	5.961	0.022	5.937	0.032	5.932	0.012	5.93	0.008	5.947	0.013	5.958	0.017	5.954	0.006	6.041	0.014	5.984	0.011	5.976	0.005	5.991	0
	Q3	0.674	0.01	0.673	0.011	0.68	0.009	0.684	0.011	0.688	0.003	0.692	0.004	0.689	0.009	0.703	0.004	0.71	0.006	0.722	0.009	0.733	0.005	0.749	0.002	0.759	0.006	0.77	0.001	0.78	0.002	0.787	0.004	0.793	0.003	0.796	0.002	0.796	0.002	0.797	0.001	0.799	0.002	0.8	0
	SOV3	0.616	0.011	0.615	0.013	0.624	0.011	0.627	0.013	0.632	0.004	0.636	0.005	0.631	0.012	0.647	0.006	0.654	0.007	0.666	0.012	0.678	0.007	0.697	0.004	0.706	0.007	0.716	0.004	0.727	0.004	0.732	0.006	0.74	0.005	0.745	0.005	0.743	0.004	0.743	0	0.746	0.002	0.746	0
	Spider2
	Dataset reduction	1/220		1/219		1/218		1/217		1/216		1/215		1/214		1/213		1/212		1/211		1/210		1/29		1/28		1/27		1/26		1/25		1/24		1/23		1/22.934		1/22		1/2		1
	Number of proteins	37		73		146		292		583		1166		2332		4664		9327		18654		37308		74616		149232		298464		596928		1193856		2387713		4775425		5000000		9550850		19101700		38203400
	Measure	Value	Stdev	Value	Stdev	Value	Stdev	Value	Stdev	Value	Stdev	Value	Stdev	Value	Stdev	Value	Stdev	Value	Stdev	Value	Stdev	Value	Stdev	Value	Stdev	Value	Stdev	Value	Stdev	Value	Stdev	Value	Stdev	Value	Stdev	Value	Stdev	Value	Stdev	Value	Stdev	Value	Stdev	Value	Stdev
	Total running time (sec)	2.191	0.028	2.191	0.042	2.22	0.052	2.236	0.034	2.249	0.028	2.251	0.025	2.269	0.041	2.302	0.037	2.46	0.032	2.58	0.025	2.787	0.042	3.295	0.023	4.312	0.027	6.559	0.049	11.17	0.035	20.462	0.117	40.32	0.168	81.416	0.633	83.6031	0.461	166.312	0.947	346.824	1.473	717.459	0
	PSSM generation time	0.152	0.004	0.167	0.005	0.173	0.009	0.184	0.007	0.194	0.005	0.216	0.007	0.251	0.009	0.311	0.014	0.395	0.033	0.612	0.029	0.977	0.043	1.712	0.052	2.916	0.056	5.319	0.063	10.018	0.083	19.447	0.115	39.329	0.149	80.489	0.616	82.6311	0.464	165.403	0.948	345.923	1.469	716.54	0
	Prediction time	2.039	0.03	2.025	0.043	2.047	0.059	2.053	0.037	2.054	0.025	2.035	0.026	2.018	0.046	1.991	0.049	2.065	0.062	1.968	0.036	1.81	0.081	1.583	0.044	1.396	0.062	1.241	0.05	1.152	0.067	1.015	0.023	0.991	0.027	0.927	0.023	0.972	0.009	0.909	0.011	0.9	0.005	0.919	0
	Q3	0.678	0.01	0.677	0.012	0.684	0.01	0.688	0.01	0.691	0.003	0.695	0.004	0.692	0.009	0.706	0.004	0.714	0.006	0.728	0.009	0.739	0.004	0.756	0.003	0.769	0.005	0.782	0.002	0.793	0.002	0.8	0.004	0.807	0.003	0.812	0.002	0.812	0.002	0.816	0.002	0.819	0.001	0.818	0
	SOV3	0.592	0.011	0.591	0.013	0.6	0.01	0.603	0.012	0.606	0.005	0.612	0.004	0.607	0.01	0.624	0.005	0.635	0.006	0.651	0.01	0.666	0.004	0.687	0.007	0.705	0.007	0.721	0.003	0.731	0.005	0.739	0.006	0.746	0.003	0.752	0.003	0.751	0.004	0.755	0.004	0.759	0.004	0.76	0
	Psipred3
	Dataset reduction	1/220		1/219		1/218		1/217		1/216		1/215		1/214		1/213		1/212		1/211		1/210		1/29		1/28		1/27		1/26		1/25		1/24		1/23		1/22.934		1/22		1/2		1
	Number of proteins	37		73		146		292		583		1166		2332		4664		9327		18654		37308		74616		149232		298464		596928		1193856		2387713		4775425		5000000		9550850		19101700		38203400
	Measure	Value	Stdev	Value	Stdev	Value	Stdev	Value	Stdev	Value	Stdev	Value	Stdev	Value	Stdev	Value	Stdev	Value	Stdev	Value	Stdev	Value	Stdev	Value	Stdev	Value	Stdev	Value	Stdev	Value	Stdev	Value	Stdev	Value	Stdev	Value	Stdev	Value	Stdev	Value	Stdev	Value	Stdev	Value	Stdev
	Total running time (sec)	0.215	0.006	0.223	0.003	0.227	0.004	0.231	0.004	0.24	0.005	0.251	0.003	0.266	0.006	0.302	0.004	0.371	0.008	0.506	0.005	0.77	0.005	1.315	0.014	2.397	0.021	4.687	0.036	9.261	0.055	18.613	0.118	38.288	0.141	79.136	0.202	82.3207	0.422	163.41	0.519	343.19	1.198	721.208	0
	PSSM generation time	0.064	0.001	0.068	0.001	0.073	0.002	0.078	0.002	0.085	0.002	0.094	0.002	0.112	0.003	0.147	0.002	0.216	0.004	0.352	0.004	0.621	0.005	1.167	0.013	2.249	0.022	4.54	0.036	9.113	0.055	18.463	0.118	38.14	0.141	78.989	0.203	82.1717	0.424	163.264	0.519	343.04	1.198	721.057	0
	Prediction time	0.15	0.006	0.155	0.002	0.154	0.003	0.153	0.003	0.155	0.005	0.157	0.003	0.153	0.004	0.156	0.005	0.155	0.005	0.154	0.003	0.149	0.002	0.149	0.003	0.148	0.002	0.147	0.001	0.148	0.002	0.15	0.001	0.149	0.001	0.147	0	0.149	0.009	0.146	0.001	0.15	0.001	0.152	0
	Q3	0.678	0.01	0.676	0.012	0.684	0.011	0.688	0.009	0.691	0.003	0.695	0.004	0.692	0.009	0.705	0.004	0.711	0.006	0.725	0.008	0.736	0.004	0.75	0.002	0.76	0.005	0.773	0.002	0.782	0.002	0.789	0.004	0.795	0.004	0.8	0.001	0.799	0.001	0.801	0.001	0.799	0.001	0.801	0
	SOV3	0.617	0.011	0.616	0.013	0.625	0.011	0.629	0.012	0.633	0.005	0.638	0.005	0.631	0.012	0.648	0.005	0.652	0.007	0.666	0.012	0.677	0.007	0.692	0.004	0.703	0.007	0.715	0.005	0.722	0.003	0.729	0.003	0.737	0.006	0.742	0.002	0.741	0.003	0.742	0.003	0.736	0.003	0.745	0
	DeepCNF
	Dataset reduction	1/220		1/219		1/218		1/217		1/216		1/215		1/214		1/213		1/212		1/211		1/210		1/29		1/28		1/27		1/26		1/25		1/24		1/23		1/22.934		1/22		1/2		1
	Number of proteins	37		73		146		292		583		1166		2332		4664		9327		18654		37308		74616		149232		298464		596928		1193856		2387713		4775425		5000000		9550850		19101700		38203400
	Measure	Value	Stdev	Value	Stdev	Value	Stdev	Value	Stdev	Value	Stdev	Value	Stdev	Value	Stdev	Value	Stdev	Value	Stdev	Value	Stdev	Value	Stdev	Value	Stdev	Value	Stdev	Value	Stdev	Value	Stdev	Value	Stdev	Value	Stdev	Value	Stdev	Value	Stdev	Value	Stdev	Value	Stdev	Value	Stdev
	Total running time (sec)	3.33	0.085	3.37	0.098	3.404	0.086	3.451	0.076	3.574	0.15	3.654	0.035	3.828	0.064	4.176	0.04	4.619	0.053	5.836	1.091	7.167	1.01	11.336	1.403	19.081	3.625	33.996	5.903	63.751	4.086	129.318	7.582	245.375	9.302	462.097	6.095	507.57	3.907	791.213	11.325	1407.94	8.095	2836.52	0
	PSSM generation time	0.064	0.001	0.066	0.001	0.071	0.001	0.076	0.001	0.082	0.001	0.092	0.002	0.109	0.001	0.142	0.002	0.209	0.002	0.34	0.005	0.605	0.004	1.152	0.012	2.237	0.019	4.547	0.04	9.163	0.057	18.554	0.11	38.259	0.153	79.938	0.25	81.7974	0.431	165.235	0.514	346.569	0.755	722.204	0
	Prediction time	3.266	0.084	3.304	0.098	3.333	0.086	3.375	0.075	3.493	0.149	3.562	0.033	3.719	0.063	4.034	0.04	4.41	0.052	5.496	1.089	6.562	1.006	10.184	1.404	16.843	3.623	29.449	5.904	54.589	4.087	110.764	7.612	207.115	9.354	382.16	6.052	425.772	3.823	625.978	10.942	1061.38	8.244	2114.31	0
	Q3	0.687	0.011	0.685	0.012	0.693	0.01	0.697	0.011	0.7	0.003	0.704	0.004	0.7	0.01	0.716	0.003	0.725	0.006	0.738	0.008	0.754	0.005	0.77	0.003	0.782	0.006	0.794	0.002	0.803	0.002	0.807	0.003	0.812	0.004	0.816	0.001	0.816	0.001	0.817	0.003	0.82	0.001	0.822	0
	SOV3	0.625	0.012	0.625	0.013	0.633	0.011	0.636	0.015	0.641	0.005	0.646	0.005	0.638	0.013	0.658	0.004	0.668	0.007	0.683	0.01	0.7	0.007	0.72	0.005	0.734	0.008	0.747	0.005	0.761	0.004	0.766	0.006	0.772	0.005	0.777	0.004	0.776	0.003	0.776	0.004	0.78	0.003	0.782	0
	Q8	0.569	0.01	0.568	0.011	0.576	0.009	0.579	0.011	0.582	0.003	0.587	0.004	0.584	0.01	0.599	0.003	0.609	0.007	0.622	0.008	0.639	0.005	0.655	0.003	0.668	0.005	0.681	0.002	0.689	0.002	0.693	0.003	0.698	0.004	0.701	0.001	0.701	0.002	0.701	0.002	0.703	0.002	0.705	0
	SOV8	0.52	0.01	0.52	0.011	0.528	0.01	0.531	0.012	0.535	0.004	0.54	0.005	0.536	0.011	0.553	0.003	0.563	0.006	0.579	0.009	0.595	0.005	0.616	0.005	0.63	0.006	0.645	0.003	0.657	0.002	0.66	0.005	0.666	0.005	0.67	0.002	0.67	0.003	0.67	0.002	0.671	0.002	0.672	0
	RaptorX
	Dataset reduction	1/220		1/219		1/218		1/217		1/216		1/215		1/214		1/213		1/212		1/211		1/210		1/29		1/28		1/27		1/26		1/25		1/24		1/23		1/22.934		1/22		1/2		1
	Number of proteins	37		73		146		292		583		1166		2332		4664		9327		18654		37308		74616		149232		298464		596928		1193856		2387713		4775425		5000000		9550850		19101700		38203400
	Measure	Value	Stdev	Value	Stdev	Value	Stdev	Value	Stdev	Value	Stdev	Value	Stdev	Value	Stdev	Value	Stdev	Value	Stdev	Value	Stdev	Value	Stdev	Value	Stdev	Value	Stdev	Value	Stdev	Value	Stdev	Value	Stdev	Value	Stdev	Value	Stdev	Value	Stdev	Value	Stdev	Value	Stdev	Value	Stdev
	Total running time (sec)	0.985	0.008	0.989	0.01	0.998	0.009	1.004	0.016	1.014	0.006	1.026	0.007	1.038	0.014	1.088	0.007	1.176	0.005	1.365	0.013	1.758	0.009	2.564	0.012	4.21	0.041	7.791	0.043	15.129	0.132	30.606	0.219	62.678	0.521	133.358	1.084	135.486	1.177	281.604	1.49	607.701	1.432	1272.85	0
	PSSM generation time	0.066	0.001	0.069	0.001	0.073	0.002	0.079	0.002	0.085	0.003	0.096	0.003	0.114	0.003	0.157	0.005	0.247	0.004	0.436	0.008	0.833	0.009	1.651	0.012	3.306	0.039	6.888	0.043	14.231	0.132	29.707	0.22	61.775	0.521	132.453	1.084	134.572	1.182	280.7	1.491	606.794	1.431	1271.94	0
	Prediction time	0.919	0.007	0.92	0.009	0.925	0.007	0.925	0.014	0.928	0.005	0.931	0.005	0.924	0.012	0.931	0.004	0.93	0.004	0.928	0.009	0.925	0.004	0.914	0.002	0.904	0.004	0.903	0.002	0.898	0.001	0.899	0.002	0.903	0.002	0.904	0.002	0.914	0.007	0.905	0.001	0.906	0.001	0.907	0
	Q3	0.664	0.01	0.663	0.011	0.67	0.009	0.674	0.009	0.677	0.003	0.681	0.004	0.678	0.009	0.692	0.003	0.701	0.005	0.715	0.009	0.727	0.005	0.741	0.004	0.751	0.006	0.763	0.002	0.771	0.002	0.778	0.003	0.787	0.004	0.794	0.001	0.792	0.001	0.796	0.002	0.799	0.002	0.801	0
	SOV3	0.6	0.011	0.6	0.013	0.607	0.011	0.611	0.013	0.616	0.003	0.619	0.005	0.615	0.013	0.631	0.005	0.639	0.005	0.653	0.011	0.667	0.007	0.681	0.004	0.691	0.004	0.704	0.004	0.712	0.003	0.72	0.006	0.73	0.005	0.739	0.004	0.738	0.004	0.745	0.002	0.754	0.005	0.756	0
	Q8	0.557	0.01	0.556	0.011	0.563	0.009	0.566	0.01	0.57	0.003	0.574	0.004	0.571	0.009	0.585	0.003	0.593	0.005	0.607	0.009	0.619	0.005	0.632	0.004	0.64	0.005	0.652	0.002	0.66	0.002	0.667	0.003	0.676	0.004	0.683	0.001	0.682	0.002	0.684	0.002	0.688	0.001	0.69	0
	SOV8	0.508	0.009	0.507	0.011	0.514	0.009	0.518	0.011	0.522	0.003	0.525	0.004	0.522	0.011	0.536	0.004	0.544	0.005	0.556	0.009	0.568	0.007	0.583	0.003	0.591	0.005	0.603	0.003	0.612	0.003	0.618	0.005	0.63	0.005	0.638	0.002	0.638	0.003	0.645	0.003	0.652	0.003	0.656	0
	SSpro8
	Dataset reduction	1/220		1/219		1/218		1/217		1/216		1/215		1/214		1/213		1/212		1/211		1/210		1/29		1/28		1/27		1/26		1/25		1/24		1/23		1/22.934		1/22		1/2		1
	Number of proteins	37		73		146		292		583		1166		2332		4664		9327		18654		37308		74616		149232		298464		596928		1193856		2387713		4775425		5000000		9550850		19101700		38203400
	Measure	Value	Stdev	Value	Stdev	Value	Stdev	Value	Stdev	Value	Stdev	Value	Stdev	Value	Stdev	Value	Stdev	Value	Stdev	Value	Stdev	Value	Stdev	Value	Stdev	Value	Stdev	Value	Stdev	Value	Stdev	Value	Stdev	Value	Stdev	Value	Stdev	Value	Stdev	Value	Stdev	Value	Stdev	Value	Stdev
	Total running time (sec)	0.039	0.035	0.055	0.043	0.193	0.083	0.319	0.099	0.373	0.15	0.825	0.15	1.114	0.176	1.652	0.136	2.346	0.189	3.183	0.193	3.749	0.148	4.72	0.134	6.109	0.124	8.356	0.131	12.754	0.217	21.796	0.199	40.797	0.775	81.847	0.488	87.429	0.561	166.418	1.589	347.949	1.437	720.043	0
	PSSM generation time	0.001	0	0.001	0	0.002	0.001	0.003	0.001	0.004	0.002	0.01	0.002	0.017	0.002	0.035	0.002	0.077	0.005	0.173	0.008	0.358	0.013	0.796	0.016	1.733	0.019	3.685	0.064	7.801	0.116	16.61	0.152	35.428	0.623	76.295	0.438	81.868	0.508	160.733	1.502	342.091	1.411	714.127	0
	Prediction time	0.064	0.02	0.078	0.027	0.191	0.082	0.316	0.098	0.369	0.149	0.815	0.148	1.097	0.174	1.617	0.134	2.269	0.185	3.01	0.185	3.391	0.137	3.924	0.119	4.376	0.108	4.671	0.085	4.953	0.115	5.186	0.066	5.368	0.16	5.552	0.085	5.561	0.086	5.685	0.103	5.858	0.049	5.916	0
	Q3	0.002	0.002	0.003	0.003	0.012	0.005	0.02	0.007	0.024	0.01	0.056	0.011	0.078	0.014	0.124	0.013	0.19	0.017	0.274	0.021	0.323	0.015	0.398	0.015	0.471	0.016	0.521	0.013	0.573	0.016	0.617	0.009	0.652	0.026	0.684	0.012	0.686	0.012	0.708	0.017	0.738	0.008	0.75	0
	SOV3	0	0	0	0	0.001	0.001	0.003	0.002	0.004	0.003	0.015	0.005	0.027	0.007	0.056	0.01	0.108	0.016	0.184	0.02	0.234	0.015	0.311	0.014	0.39	0.016	0.446	0.014	0.504	0.018	0.554	0.01	0.594	0.027	0.63	0.015	0.632	0.015	0.657	0.022	0.69	0.007	0.704	0
	Q8	0.001	0.001	0.002	0.001	0.006	0.003	0.011	0.004	0.013	0.006	0.033	0.007	0.049	0.01	0.083	0.01	0.135	0.014	0.206	0.018	0.249	0.013	0.315	0.013	0.381	0.014	0.427	0.012	0.475	0.015	0.515	0.008	0.547	0.024	0.576	0.012	0.577	0.012	0.598	0.016	0.626	0.007	0.637	0
	SOV8	0	0	0	0	0.001	0.001	0.002	0.001	0.003	0.002	0.012	0.004	0.021	0.006	0.046	0.009	0.089	0.013	0.154	0.018	0.198	0.013	0.264	0.011	0.331	0.014	0.38	0.012	0.429	0.015	0.471	0.01	0.505	0.024	0.537	0.014	0.539	0.014	0.561	0.019	0.589	0.006	0.603	0
	SSpro8+
	Dataset reduction	1/220		1/219		1/218		1/217		1/216		1/215		1/214		1/213		1/212		1/211		1/210		1/29		1/28		1/27		1/26		1/25		1/24		1/23		1/22.934		1/22		1/2		1
	Number of proteins	37		73		146		292		583		1166		2332		4664		9327		18654		37308		74616		149232		298464		596928		1193856		2387713		4775425		5000000		9550850		19101700		38203400
	Measure	Value	Stdev	Value	Stdev	Value	Stdev	Value	Stdev	Value	Stdev	Value	Stdev	Value	Stdev	Value	Stdev	Value	Stdev	Value	Stdev	Value	Stdev	Value	Stdev	Value	Stdev	Value	Stdev	Value	Stdev	Value	Stdev	Value	Stdev	Value	Stdev	Value	Stdev	Value	Stdev	Value	Stdev	Value	Stdev
	Total running time (sec)	6.141	0.068	6.122	0.077	6.17	0.066	6.212	0.034	6.228	0.031	6.241	0.034	6.227	0.04	6.313	0.033	6.377	0.026	6.51	0.028	6.808	0.034	7.38	0.023	8.469	0.029	10.777	0.024	15.307	0.072	24.54	0.105	43.992	0.177	85.205	0.374	89.5675	0.644	170.003	0.367	350.518	0.867	730.43	0
	PSSM generation time	0.06	0.002	0.062	0.003	0.067	0.003	0.072	0.003	0.08	0.004	0.089	0.006	0.104	0.003	0.145	0.006	0.214	0.004	0.349	0.008	0.637	0.006	1.21	0.014	2.318	0.018	4.616	0.028	9.167	0.069	18.419	0.096	37.876	0.165	79.079	0.372	83.4425	0.644	163.872	0.365	344.387	0.87	724.288	0
	Prediction time	6.08	0.066	6.06	0.076	6.103	0.064	6.14	0.032	6.148	0.029	6.151	0.029	6.123	0.039	6.167	0.028	6.162	0.024	6.161	0.023	6.17	0.031	6.17	0.016	6.151	0.027	6.161	0.008	6.14	0.006	6.122	0.016	6.116	0.014	6.126	0.006	6.125	0.003	6.132	0.004	6.131	0.005	6.142	0
	Q3	0.661	0.01	0.66	0.011	0.667	0.009	0.671	0.01	0.673	0.003	0.677	0.004	0.673	0.01	0.685	0.004	0.694	0.005	0.706	0.009	0.717	0.004	0.733	0.003	0.744	0.007	0.757	0.001	0.765	0.002	0.77	0.004	0.774	0.003	0.779	0.002	0.78	0.002	0.782	0.001	0.784	0.001	0.789	0
	SOV3	0.58	0.011	0.579	0.012	0.587	0.01	0.591	0.012	0.594	0.004	0.599	0.006	0.594	0.012	0.609	0.006	0.62	0.005	0.632	0.012	0.645	0.008	0.666	0.004	0.68	0.009	0.696	0.004	0.708	0.003	0.718	0.006	0.724	0.005	0.728	0.003	0.729	0.004	0.731	0.003	0.734	0.002	0.738	0
	Q8	0.557	0.01	0.556	0.011	0.563	0.009	0.565	0.011	0.568	0.003	0.572	0.004	0.567	0.01	0.578	0.004	0.585	0.005	0.595	0.009	0.605	0.004	0.617	0.003	0.628	0.007	0.64	0.002	0.647	0.002	0.653	0.004	0.657	0.004	0.66	0.002	0.661	0.001	0.664	0.002	0.666	0.001	0.672	0
	SOV8	0.493	0.009	0.492	0.011	0.499	0.009	0.503	0.01	0.506	0.004	0.511	0.004	0.506	0.01	0.521	0.005	0.531	0.005	0.542	0.009	0.554	0.007	0.571	0.003	0.582	0.008	0.597	0.003	0.607	0.004	0.615	0.005	0.619	0.005	0.624	0.002	0.625	0.003	0.627	0.003	0.629	0.002	0.635	0
	Part II: Results of the CASP12 query set
	Average
	Dataset reduction	1/220		1/219		1/218		1/217		1/216		1/215		1/214		1/213		1/212		1/211		1/210		1/29		1/28		1/27		1/26		1/25		1/24		1/23		1/22.934		1/22		1/2		1
	Number of proteins	37		73		146		292		583		1166		2332		4664		9327		18654		37308		74616		149232		298464		596928		1193856		2387713		4775425		5000000		9550850		19101700		38203400
	Measure	Value	Stdev	Value	Stdev	Value	Stdev	Value	Stdev	Value	Stdev	Value	Stdev	Value	Stdev	Value	Stdev	Value	Stdev	Value	Stdev	Value	Stdev	Value	Stdev	Value	Stdev	Value	Stdev	Value	Stdev	Value	Stdev	Value	Stdev	Value	Stdev	Value	Stdev	Value	Stdev	Value	Stdev	Value	Stdev
	Total running time (sec)	6.87257	0.0688571	6.857	0.0595714	6.96643	0.0398571	6.96286	0.0318571	6.944	0.0601429	7.01171	0.0401429	6.90143	0.152429	7.095	0.0258571	7.23729	0.0297143	7.55543	0.0207143	7.94029	0.106286	8.93629	0.094	10.8261	0.0671429	14.8047	0.0991429	23.405	0.109143	43.8816	0.0422857	71.6563	0.575571	140.321	1.29343	160.656	4.18614	281.985	1.41529	562.004	6.44157	1172.68	0
	PSSM generation time	0.0817143	0.002	0.087	0.002	0.0907143	0.00357143	0.0964286	0.00485714	0.105429	0.00328571	0.121571	0.005	0.144857	0.003	0.190714	0.004	0.278857	0.00485714	0.460143	0.00942857	0.796714	0.0172857	1.44443	0.0325714	2.68871	0.069	5.31771	0.0212857	10.4456	0.0781429	21.1707	0.0278571	43.5487	0.373143	91.1544	0.496286	96.7819	2.89314	188.373	0.750857	385.611	4.03843	826.968	0
	Prediction time	6.791	0.0674286	6.76986	0.061	6.876	0.0394286	6.86657	0.0334286	6.83843	0.0611429	6.89029	0.0428571	6.75671	0.149571	6.90457	0.0245714	6.95829	0.026	7.09571	0.0192857	7.14357	0.0904286	7.492	0.0758571	8.13771	0.0194286	9.48671	0.0867143	12.9596	0.0392857	22.711	0.0241429	28.1074	0.202571	49.1664	0.856143	63.8746	1.29314	93.6117	0.665	176.393	2.40529	345.71	0
	Q3	0.647143	0.0107143	0.649143	0.0175714	0.663	0.00142857	0.661	0.00571429	0.664429	0.00785714	0.666	0.011	0.668143	0.01	0.685429	0.00314286	0.696143	0.00785714	0.706	0.00357143	0.706571	0.0135714	0.726857	0.00457143	0.739	0.00442857	0.747143	0.00514286	0.758857	0.00328571	0.768143	0.00328571	0.775857	0.00228571	0.779429	0.002	0.779857	0.00257143	0.782571	0.00228571	0.783857	0.00185714	0.785143	0
	SOV3	0.568143	0.013	0.569571	0.0224286	0.587143	0.002	0.583	0.00742857	0.586714	0.009	0.588143	0.014	0.588286	0.0135714	0.608	0.00457143	0.618286	0.0115714	0.630143	0.00585714	0.631857	0.0142857	0.653286	0.00571429	0.665714	0.00657143	0.672714	0.00771429	0.685571	0.00571429	0.698286	0.00614286	0.708143	0.00571429	0.713571	0.00471429	0.712571	0.00442857	0.715286	0.00457143	0.717714	0.00514286	0.719571	0
	Q8	0.517	0.00966667	0.517667	0.0176667	0.531	0.00133333	0.529667	0.00533333	0.532667	0.007	0.534333	0.0113333	0.537	0.0103333	0.553667	0.00333333	0.564667	0.00833333	0.574333	0.00333333	0.576	0.012	0.594	0.004	0.605667	0.00433333	0.611667	0.00466667	0.622333	0.00266667	0.630333	0.00233333	0.636	0.00233333	0.639333	0.00133333	0.639	0.00233333	0.642	0.00233333	0.643667	0.002	0.644	0
	SOV8	0.452333	0.0103333	0.453	0.019	0.467667	0.00233333	0.464	0.006	0.467	0.008	0.468333	0.0116667	0.469	0.0106667	0.486	0.00466667	0.496333	0.0106667	0.509333	0.00566667	0.513333	0.012	0.530667	0.00533333	0.544	0.00533333	0.55	0.00666667	0.560333	0.005	0.57	0.005	0.577333	0.00566667	0.581333	0.00366667	0.580667	0.00433333	0.584	0.00333333	0.586667	0.004	0.588	0
	Total running time = PSSM generation time + Prediction time.
	Scorpion
	Dataset reduction	1/220		1/219		1/218		1/217		1/216		1/215		1/214		1/213		1/212		1/211		1/210		1/29		1/28		1/27		1/26		1/25		1/24		1/23		1/22.934		1/22		1/2		1
	Number of proteins	37		73		146		292		583		1166		2332		4664		9327		18654		37308		74616		149232		298464		596928		1193856		2387713		4775425		5000000		9550850		19101700		38203400
	Measure	Value	Stdev	Value	Stdev	Value	Stdev	Value	Stdev	Value	Stdev	Value	Stdev	Value	Stdev	Value	Stdev	Value	Stdev	Value	Stdev	Value	Stdev	Value	Stdev	Value	Stdev	Value	Stdev	Value	Stdev	Value	Stdev	Value	Stdev	Value	Stdev	Value	Stdev	Value	Stdev	Value	Stdev	Value	Stdev
	Total running time (sec)	28.186	0.295	28.018	0.164	28.394	0.024	28.395	0.047	28.198	0.154	28.496	0.166	27.81	0.717	28.371	0.024	28.585	0.142	28.741	0.067	28.603	0.346	29.553	0.068	30.641	0.072	32.984	0.175	37.993	0.203	47.836	0.018	68.791	0.292	113.447	0.778	112.474	3.105	204.296	1.036	359.906	25.775	761.888	0
	PSSM generation time	0.097	0.001	0.11	0.001	0.112	0.011	0.121	0.003	0.129	0.005	0.161	0.001	0.174	0.01	0.211	0.003	0.301	0.011	0.468	0.017	0.778	0.013	1.393	0.029	2.55	0.046	4.99	0.011	9.874	0.117	19.745	0	40.725	0.237	85.257	0.762	85.099	2.266	176.332	1.03	334.244	23.297	737.474	0
	Prediction time	28.089	0.294	27.908	0.163	28.282	0.013	28.274	0.044	28.069	0.149	28.335	0.165	27.636	0.707	28.16	0.021	28.284	0.131	28.273	0.05	27.825	0.333	28.16	0.039	28.091	0.026	27.994	0.164	28.119	0.086	28.091	0.018	28.066	0.055	28.19	0.016	27.375	0.839	27.964	0.006	25.662	2.478	24.414	0
	Q3	0.656	0.011	0.658	0.018	0.672	0.002	0.671	0.006	0.675	0.008	0.676	0.011	0.679	0.011	0.695	0.003	0.704	0.008	0.715	0.004	0.715	0.015	0.738	0.006	0.75	0.004	0.76	0.004	0.776	0.003	0.785	0.005	0.795	0.002	0.799	0.003	0.801	0.003	0.804	0.002	0.806	0.002	0.807	0
	SOV3	0.615	0.014	0.617	0.025	0.636	0.002	0.632	0.008	0.636	0.008	0.635	0.015	0.637	0.015	0.656	0.004	0.663	0.012	0.673	0.006	0.674	0.017	0.698	0.005	0.707	0.006	0.718	0.007	0.732	0.005	0.747	0.006	0.76	0.004	0.764	0.003	0.766	0.004	0.767	0.003	0.771	0.005	0.773	0
	SpineX
	Dataset reduction	1/220		1/219		1/218		1/217		1/216		1/215		1/214		1/213		1/212		1/211		1/210		1/29		1/28		1/27		1/26		1/25		1/24		1/23		1/22.934		1/22		1/2		1
	Number of proteins	37		73		146		292		583		1166		2332		4664		9327		18654		37308		74616		149232		298464		596928		1193856		2387713		4775425		5000000		9550850		19101700		38203400
	Measure	Value	Stdev	Value	Stdev	Value	Stdev	Value	Stdev	Value	Stdev	Value	Stdev	Value	Stdev	Value	Stdev	Value	Stdev	Value	Stdev	Value	Stdev	Value	Stdev	Value	Stdev	Value	Stdev	Value	Stdev	Value	Stdev	Value	Stdev	Value	Stdev	Value	Stdev	Value	Stdev	Value	Stdev	Value	Stdev
	Total running time (sec)	6.993	0.047	7.006	0.079	7.087	0.031	7.091	0.018	7.06	0.033	7.107	0.034	7.005	0.082	7.143	0.019	7.249	0.033	7.398	0.019	7.7	0.032	8.352	0.055	9.496	0.08	11.887	0.071	16.819	0.092	26.836	0.064	47.904	0.412	91.879	0.569	94.938	0.146	181.184	0.479	364.802	0.697	756.704	0
	PSSM generation time	0.098	0.003	0.098	0	0.113	0.003	0.111	0.001	0.125	0	0.138	0.002	0.17	0.003	0.21	0.003	0.287	0.003	0.463	0.001	0.775	0.011	1.395	0.027	2.553	0.063	5.014	0.003	9.865	0.076	19.867	0.035	40.764	0.255	84.968	0.557	87.99	0.133	174.001	0.416	357.585	0.476	750.507	0
	Prediction time	6.895	0.044	6.908	0.079	6.974	0.028	6.98	0.017	6.935	0.033	6.969	0.032	6.835	0.079	6.933	0.016	6.962	0.03	6.935	0.018	6.925	0.021	6.957	0.028	6.943	0.017	6.873	0.068	6.954	0.016	6.969	0.029	7.14	0.157	6.911	0.012	6.948	0.013	7.183	0.063	7.217	0.221	6.197	0
	Q3	0.662	0.011	0.664	0.018	0.679	0.001	0.676	0.006	0.679	0.009	0.682	0.011	0.683	0.01	0.699	0.003	0.709	0.008	0.719	0.003	0.717	0.014	0.737	0.004	0.75	0.004	0.757	0.006	0.768	0.003	0.777	0.003	0.783	0.002	0.786	0.002	0.786	0.003	0.787	0.003	0.786	0.001	0.786	0
	SOV3	0.598	0.014	0.599	0.022	0.618	0.002	0.613	0.007	0.616	0.01	0.619	0.012	0.619	0.013	0.636	0.004	0.643	0.011	0.654	0.005	0.654	0.013	0.676	0.006	0.69	0.007	0.694	0.01	0.708	0.004	0.72	0.007	0.728	0.003	0.734	0.006	0.732	0.004	0.734	0.005	0.731	0.004	0.735	0
	Spider2
	Dataset reduction	1/220		1/219		1/218		1/217		1/216		1/215		1/214		1/213		1/212		1/211		1/210		1/29		1/28		1/27		1/26		1/25		1/24		1/23		1/22.934		1/22		1/2		1
	Number of proteins	37		73		146		292		583		1166		2332		4664		9327		18654		37308		74616		149232		298464		596928		1193856		2387713		4775425		5000000		9550850		19101700		38203400
	Measure	Value	Stdev	Value	Stdev	Value	Stdev	Value	Stdev	Value	Stdev	Value	Stdev	Value	Stdev	Value	Stdev	Value	Stdev	Value	Stdev	Value	Stdev	Value	Stdev	Value	Stdev	Value	Stdev	Value	Stdev	Value	Stdev	Value	Stdev	Value	Stdev	Value	Stdev	Value	Stdev	Value	Stdev	Value	Stdev
	Total running time (sec)	2.284	0.059	2.253	0.044	2.378	0.056	2.378	0.085	2.31	0.047	2.311	0.063	2.269	0.088	2.331	0.072	2.276	0.006	2.539	0.015	2.764	0.033	3.361	0.028	4.406	0.056	6.658	0.077	11.422	0.113	21.391	0.024	42.13	0.264	85.705	0.76	89.307	0.136	174.006	0.119	357.219	0.593	741.532	0
	PSSM generation time	0.14	0.007	0.146	0.013	0.139	0.01	0.144	0.023	0.166	0.009	0.182	0.025	0.226	0.001	0.307	0.008	0.44	0.004	0.666	0.025	1.033	0.038	1.714	0.047	2.988	0.043	5.526	0.014	10.383	0.127	20.399	0.028	41.14	0.259	84.784	0.749	88.097	0.11	173.1	0.121	356.299	0.597	740.642	0
	Prediction time	2.144	0.053	2.107	0.056	2.24	0.066	2.235	0.108	2.144	0.057	2.13	0.088	2.044	0.087	2.024	0.08	1.836	0.01	1.873	0.04	1.731	0.005	1.647	0.075	1.418	0.013	1.132	0.063	1.04	0.014	0.993	0.005	0.99	0.006	0.921	0.011	1.21	0.026	0.906	0.002	0.92	0.004	0.89	0
	Q3	0.655	0.011	0.657	0.018	0.672	0.002	0.67	0.005	0.673	0.008	0.674	0.011	0.676	0.01	0.694	0.003	0.704	0.007	0.715	0.003	0.716	0.013	0.737	0.005	0.751	0.004	0.762	0.005	0.774	0.004	0.787	0.003	0.796	0.002	0.8	0.002	0.8	0.002	0.805	0.002	0.807	0.002	0.81	0
	SOV3	0.572	0.013	0.573	0.022	0.591	0.001	0.587	0.008	0.59	0.009	0.592	0.014	0.591	0.012	0.614	0.005	0.628	0.012	0.638	0.006	0.64	0.014	0.664	0.007	0.678	0.006	0.69	0.007	0.705	0.008	0.721	0.005	0.734	0.006	0.741	0.008	0.742	0.004	0.742	0.004	0.746	0.006	0.743	0
	Psipred3
	Dataset reduction	1/220		1/219		1/218		1/217		1/216		1/215		1/214		1/213		1/212		1/211		1/210		1/29		1/28		1/27		1/26		1/25		1/24		1/23		1/22.934		1/22		1/2		1
	Number of proteins	37		73		146		292		583		1166		2332		4664		9327		18654		37308		74616		149232		298464		596928		1193856		2387713		4775425		5000000		9550850		19101700		38203400
	Measure	Value	Stdev	Value	Stdev	Value	Stdev	Value	Stdev	Value	Stdev	Value	Stdev	Value	Stdev	Value	Stdev	Value	Stdev	Value	Stdev	Value	Stdev	Value	Stdev	Value	Stdev	Value	Stdev	Value	Stdev	Value	Stdev	Value	Stdev	Value	Stdev	Value	Stdev	Value	Stdev	Value	Stdev	Value	Stdev
	Total running time (sec)	0.233	0.001	0.237	0.002	0.243	0.001	0.257	0.007	0.252	0	0.268	0.004	0.287	0.002	0.325	0.005	0.398	0.005	0.553	0.008	0.86	0.015	1.451	0.019	2.561	0.062	4.974	0.003	9.68	0.021	19.641	0.025	40.466	0.241	84.34	0.159	87.966	0.291	173.698	0.303	359.447	0.318	747.901	0
	PSSM generation time	0.069	0.001	0.075	0	0.079	0	0.092	0.006	0.09	0.002	0.105	0.004	0.125	0.001	0.16	0.004	0.234	0.005	0.391	0.008	0.699	0.013	1.292	0.019	2.403	0.062	4.819	0.001	9.526	0.021	19.487	0.025	40.31	0.241	84.185	0.159	87.809	0.291	173.544	0.303	359.288	0.32	747.74	0
	Prediction time	0.164	0.002	0.162	0.002	0.164	0.001	0.165	0.001	0.162	0.002	0.163	0	0.162	0.002	0.165	0.001	0.163	0	0.163	0	0.161	0.002	0.159	0	0.159	0	0.154	0.002	0.154	0	0.154	0	0.156	0.001	0.155	0	0.157	0.001	0.154	0	0.159	0.002	0.161	0
	Q3	0.652	0.011	0.655	0.017	0.668	0.001	0.666	0.006	0.67	0.007	0.672	0.011	0.674	0.01	0.692	0.004	0.705	0.008	0.714	0.003	0.715	0.014	0.735	0.004	0.747	0.004	0.756	0.006	0.768	0.004	0.777	0.003	0.785	0.002	0.789	0.002	0.789	0.002	0.791	0.002	0.791	0.001	0.792	0
	SOV3	0.59	0.013	0.593	0.022	0.61	0.003	0.605	0.008	0.611	0.008	0.612	0.016	0.612	0.016	0.632	0.006	0.643	0.011	0.655	0.006	0.656	0.014	0.676	0.006	0.683	0.007	0.693	0.009	0.704	0.006	0.716	0.005	0.724	0.006	0.73	0.002	0.726	0.005	0.727	0.007	0.727	0.005	0.731	0
	DeepCNF
	Dataset reduction	1/220		1/219		1/218		1/217		1/216		1/215		1/214		1/213		1/212		1/211		1/210		1/29		1/28		1/27		1/26		1/25		1/24		1/23		1/22.934		1/22		1/2		1
	Number of proteins	37		73		146		292		583		1166		2332		4664		9327		18654		37308		74616		149232		298464		596928		1193856		2387713		4775425		5000000		9550850		19101700		38203400
	Measure	Value	Stdev	Value	Stdev	Value	Stdev	Value	Stdev	Value	Stdev	Value	Stdev	Value	Stdev	Value	Stdev	Value	Stdev	Value	Stdev	Value	Stdev	Value	Stdev	Value	Stdev	Value	Stdev	Value	Stdev	Value	Stdev	Value	Stdev	Value	Stdev	Value	Stdev	Value	Stdev	Value	Stdev	Value	Stdev
	Total running time (sec)	3.575	0.011	3.635	0.054	3.74	0.16	3.685	0.063	3.91	0.118	3.929	0.01	4.01	0.083	4.395	0.045	4.875	0.007	5.98	0.028	7.292	0.216	9.955	0.413	15.875	0.006	28.252	0.209	57.057	0.143	135.399	0.087	193.964	1.434	384.956	1.713	487.235	4.74	783.402	4.953	1543.64	14.767	3133.51	0
	PSSM generation time	0.056	0.001	0.06	0	0.065	0	0.069	0	0.076	0.003	0.087	0.001	0.101	0	0.14	0.002	0.211	0.004	0.36	0.004	0.654	0.017	1.238	0.028	2.333	0.068	4.725	0.026	9.411	0.013	19.425	0.028	40.372	0.236	83.786	0.399	87.515	0.495	171.135	0.372	349.658	0.637	752.028	0
	Prediction time	3.52	0.011	3.575	0.054	3.675	0.16	3.616	0.063	3.834	0.114	3.842	0.01	3.909	0.083	4.256	0.047	4.664	0.002	5.621	0.024	6.638	0.199	8.718	0.385	13.542	0.073	23.527	0.235	47.646	0.156	115.974	0.115	153.592	1.198	301.17	1.314	399.72	4.245	612.267	4.581	1193.98	14.13	2381.49	0
	Q3	0.67	0.011	0.672	0.019	0.686	0.002	0.685	0.007	0.687	0.007	0.687	0.012	0.689	0.011	0.707	0.003	0.717	0.008	0.727	0.003	0.729	0.013	0.748	0.005	0.762	0.005	0.771	0.005	0.784	0.003	0.794	0.003	0.803	0.004	0.808	0.002	0.809	0.003	0.811	0.002	0.815	0.002	0.815	0
	SOV3	0.599	0.014	0.6	0.024	0.618	0.003	0.616	0.008	0.62	0.01	0.621	0.014	0.622	0.012	0.642	0.005	0.655	0.013	0.669	0.005	0.674	0.015	0.689	0.008	0.707	0.007	0.713	0.006	0.733	0.005	0.744	0.006	0.753	0.007	0.763	0.005	0.763	0.004	0.766	0.004	0.776	0.006	0.771	0
	Q8	0.554	0.011	0.555	0.019	0.569	0.002	0.569	0.006	0.571	0.007	0.572	0.012	0.575	0.011	0.592	0.004	0.602	0.008	0.613	0.002	0.616	0.012	0.634	0.005	0.65	0.005	0.659	0.005	0.673	0.002	0.683	0.003	0.691	0.003	0.696	0.002	0.695	0.002	0.698	0.002	0.702	0.002	0.701	0
	SOV8	0.506	0.012	0.507	0.021	0.523	0.003	0.521	0.007	0.524	0.008	0.525	0.011	0.526	0.01	0.542	0.005	0.554	0.01	0.567	0.005	0.573	0.012	0.589	0.008	0.604	0.006	0.614	0.007	0.631	0.003	0.642	0.005	0.652	0.006	0.66	0.004	0.66	0.004	0.662	0.002	0.668	0.004	0.662	0
	RaptorX
	Dataset reduction	1/220		1/219		1/218		1/217		1/216		1/215		1/214		1/213		1/212		1/211		1/210		1/29		1/28		1/27		1/26		1/25		1/24		1/23		1/22.934		1/22		1/2		1
	Number of proteins	37		73		146		292		583		1166		2332		4664		9327		18654		37308		74616		149232		298464		596928		1193856		2387713		4775425		5000000		9550850		19101700		38203400
	Measure	Value	Stdev	Value	Stdev	Value	Stdev	Value	Stdev	Value	Stdev	Value	Stdev	Value	Stdev	Value	Stdev	Value	Stdev	Value	Stdev	Value	Stdev	Value	Stdev	Value	Stdev	Value	Stdev	Value	Stdev	Value	Stdev	Value	Stdev	Value	Stdev	Value	Stdev	Value	Stdev	Value	Stdev	Value	Stdev
	Total running time (sec)	0.94	0.006	0.95	0.006	0.955	0.001	0.961	0.001	0.961	0.005	0.981	0.001	0.988	0.021	1.05	0.006	1.157	0.003	1.386	0.007	1.822	0.023	2.658	0.043	4.422	0.148	8.133	0.079	15.26	0.12	30.735	0.016	62.842	1.209	133.293	0.45	138.86	0.699	281.677	2.575	595.126	1.577	1305.6	0
	PSSM generation time	0.056	0	0.061	0	0.063	0.001	0.069	0	0.077	0.002	0.09	0.001	0.112	0.004	0.162	0.005	0.262	0.004	0.492	0.009	0.942	0.015	1.768	0.047	3.526	0.148	7.249	0.084	14.361	0.119	29.841	0.018	61.948	1.208	132.397	0.445	136.936	0.665	280.782	2.573	594.224	1.576	1304.71	0
	Prediction time	0.884	0.006	0.889	0.006	0.892	0.002	0.892	0	0.884	0.007	0.891	0.001	0.876	0.017	0.889	0.001	0.895	0.001	0.895	0.002	0.88	0.008	0.891	0.003	0.896	0	0.884	0.005	0.899	0.001	0.894	0.002	0.894	0.001	0.896	0.005	1.924	0.034	0.895	0.002	0.902	0.001	0.897	0
	Q3	0.624	0.01	0.626	0.017	0.64	0.001	0.637	0.005	0.641	0.008	0.642	0.011	0.645	0.01	0.665	0.003	0.674	0.007	0.682	0.004	0.683	0.013	0.701	0.005	0.71	0.005	0.714	0.005	0.722	0.003	0.731	0.003	0.736	0.002	0.739	0.002	0.74	0.003	0.742	0.003	0.744	0.003	0.748	0
	SOV3	0.519	0.012	0.52	0.022	0.537	0.001	0.532	0.007	0.533	0.009	0.535	0.014	0.533	0.015	0.554	0.003	0.559	0.008	0.572	0.006	0.573	0.014	0.591	0.005	0.6	0.006	0.601	0.007	0.608	0.006	0.617	0.007	0.628	0.006	0.633	0.004	0.634	0.005	0.638	0.005	0.64	0.005	0.652	0
	Q8	0.502	0.009	0.502	0.017	0.516	0.001	0.514	0.005	0.518	0.007	0.519	0.011	0.523	0.011	0.542	0.003	0.552	0.008	0.561	0.004	0.563	0.012	0.58	0.005	0.589	0.005	0.593	0.004	0.603	0.003	0.611	0.002	0.614	0.002	0.617	0.001	0.618	0.003	0.621	0.003	0.622	0.002	0.624	0
	SOV8	0.437	0.01	0.437	0.019	0.452	0.002	0.447	0.006	0.449	0.008	0.45	0.012	0.45	0.012	0.468	0.004	0.475	0.009	0.488	0.005	0.491	0.012	0.508	0.005	0.518	0.005	0.521	0.006	0.527	0.005	0.535	0.006	0.542	0.005	0.546	0.003	0.547	0.004	0.55	0.004	0.553	0.004	0.56	0
	SSpro8+
	Dataset reduction	1/220		1/219		1/218		1/217		1/216		1/215		1/214		1/213		1/212		1/211		1/210		1/29		1/28		1/27		1/26		1/25		1/24		1/23		1/22.934		1/22		1/2		1
	Number of proteins	37		73		146		292		583		1166		2332		4664		9327		18654		37308		74616		149232		298464		596928		1193856		2387713		4775425		5000000		9550850		19101700		38203400
	Measure	Value	Stdev	Value	Stdev	Value	Stdev	Value	Stdev	Value	Stdev	Value	Stdev	Value	Stdev	Value	Stdev	Value	Stdev	Value	Stdev	Value	Stdev	Value	Stdev	Value	Stdev	Value	Stdev	Value	Stdev	Value	Stdev	Value	Stdev	Value	Stdev	Value	Stdev	Value	Stdev	Value	Stdev	Value	Stdev
	Total running time (sec)	5.897	0.063	5.9	0.068	5.968	0.006	5.973	0.002	5.917	0.064	5.99	0.003	5.941	0.074	6.05	0.01	6.121	0.012	6.291	0.001	6.541	0.079	7.224	0.032	8.382	0.046	10.745	0.08	15.604	0.072	25.333	0.062	45.497	0.177	88.626	0.595	113.815	20.186	175.632	0.442	353.89	1.364	761.605	0
	PSSM generation time	0.056	0.001	0.059	0	0.064	0	0.069	0.001	0.075	0.002	0.088	0.001	0.106	0.002	0.145	0.003	0.217	0.003	0.381	0.002	0.696	0.014	1.311	0.031	2.468	0.053	4.901	0.01	9.699	0.074	19.431	0.061	39.582	0.176	82.704	0.597	104.027	16.292	169.719	0.441	347.981	1.366	755.682	0
	Prediction time	5.841	0.062	5.84	0.067	5.905	0.006	5.904	0.001	5.841	0.066	5.902	0.004	5.835	0.072	5.905	0.006	5.904	0.008	5.91	0.001	5.845	0.065	5.912	0.001	5.915	0.007	5.843	0.07	5.905	0.002	5.902	0	5.914	0	5.922	0.002	9.788	3.894	5.913	0.001	5.909	0.001	5.924	0
	Q3	0.611	0.01	0.612	0.016	0.624	0.001	0.622	0.005	0.626	0.008	0.629	0.01	0.631	0.008	0.646	0.003	0.66	0.009	0.67	0.005	0.671	0.013	0.692	0.003	0.703	0.005	0.71	0.005	0.72	0.003	0.726	0.003	0.733	0.002	0.735	0.001	0.734	0.002	0.738	0.002	0.738	0.002	0.738	0
	SOV3	0.484	0.011	0.485	0.02	0.5	0.002	0.496	0.006	0.501	0.009	0.503	0.013	0.504	0.012	0.522	0.005	0.537	0.014	0.55	0.007	0.552	0.013	0.579	0.003	0.595	0.007	0.6	0.008	0.609	0.006	0.623	0.007	0.63	0.008	0.63	0.005	0.625	0.005	0.633	0.004	0.633	0.005	0.632	0
	Q8	0.495	0.009	0.496	0.017	0.508	0.001	0.506	0.005	0.509	0.007	0.512	0.011	0.513	0.009	0.527	0.003	0.54	0.009	0.549	0.004	0.549	0.012	0.568	0.002	0.578	0.003	0.583	0.005	0.591	0.003	0.597	0.002	0.603	0.002	0.605	0.001	0.604	0.002	0.607	0.002	0.607	0.002	0.607	0
	SOV8	0.414	0.009	0.415	0.017	0.428	0.002	0.424	0.005	0.428	0.008	0.43	0.012	0.431	0.01	0.448	0.005	0.46	0.013	0.473	0.007	0.476	0.012	0.495	0.003	0.51	0.005	0.515	0.007	0.523	0.007	0.533	0.004	0.538	0.006	0.538	0.004	0.535	0.005	0.54	0.004	0.539	0.004	0.542	0
	Part III: Results of the CASP13 query set
	Average
	Dataset reduction	1/220		1/219		1/218		1/217		1/216		1/215		1/214		1/213		1/212		1/211		1/210		1/29		1/28		1/27		1/26		1/25		1/24		1/23		1/22.934		1/22		1/2		1
	Number of proteins	37		73		146		292		583		1166		2332		4664		9327		18654		37308		74616		149232		298464		596928		1193856		2387713		4775425		5000000		9550850		19101700		38203400
	Measure	Value	Stdev	Value	Stdev	Value	Stdev	Value	Stdev	Value	Stdev	Value	Stdev	Value	Stdev	Value	Stdev	Value	Stdev	Value	Stdev	Value	Stdev	Value	Stdev	Value	Stdev	Value	Stdev	Value	Stdev	Value	Stdev	Value	Stdev	Value	Stdev	Value	Stdev	Value	Stdev	Value	Stdev	Value	Stdev
	Total running time (sec)	6.77186	0.0518571	6.765	0.0558571	6.83929	0.0237143	6.57986	0.259143	6.76971	0.145143	6.89529	0.0127143	6.97071	0.0295714	7.047	0.0188571	7.20571	0.0247143	7.51943	0.0348571	8.01729	0.0802857	9.12129	0.0161429	11.4134	0.113	16.1321	0.134571	26.3257	0.773286	41.0207	0.626	80.1664	0.602286	146.347	1.29343	161.508	3.35671	299.282	0.997	626.598	1.84914	1255.17	0
	PSSM generation time	0.079	0.00128571	0.0865714	0.00214286	0.0914286	0.00185714	0.0958571	0.00428571	0.105	0.00471429	0.118857	0.002	0.138429	0.00285714	0.183429	0.003	0.259286	0.00485714	0.439714	0.00928571	0.782286	0.00357143	1.44543	0.00928571	2.84214	0.016	5.47657	0.0568571	10.893	0.138857	21.4986	0.354857	44.4726	0.289714	91.1439	0.496286	93.6399	1.91771	197.341	0.908571	416.494	1.246	878.943	0
	Prediction time	6.69271	0.0508571	6.67843	0.054	6.74786	0.0221429	6.484	0.254857	6.66471	0.140571	6.77629	0.0108571	6.83229	0.0268571	6.86371	0.018	6.94643	0.0211429	7.07986	0.0258571	7.23514	0.0777143	7.67571	0.00914286	8.57143	0.0985714	10.6554	0.0948571	15.4327	0.679286	19.5219	0.271143	35.6939	0.312571	55.2029	0.856143	67.8684	1.439	101.941	0.0887143	210.104	0.604429	376.224	0
	Q3	0.650714	0.0102857	0.651714	0.0182857	0.663429	0.00471429	0.665571	0.00185714	0.660714	0.0111429	0.663571	0.01	0.673857	0.00271429	0.676143	0.00671429	0.688429	0.00814286	0.693857	0.0105714	0.702	0.00871429	0.714286	0.00728571	0.729429	0.008	0.741286	0.003	0.748	0.00714286	0.749571	0.0111429	0.762714	0.00885714	0.774	0.00657143	0.771143	0.00942857	0.780143	0.00271429	0.785143	0.00185714	0.788286	0
	SOV3	0.571714	0.0107143	0.571857	0.0202857	0.584429	0.00442857	0.586857	0.00314286	0.579714	0.0144286	0.581	0.017	0.594857	0.00342857	0.597143	0.00857143	0.610286	0.00942857	0.613571	0.0114286	0.622714	0.0111429	0.636857	0.00814286	0.652857	0.01	0.665	0.005	0.671857	0.0102857	0.675143	0.0135714	0.687571	0.0122857	0.701	0.00785714	0.697	0.011	0.707	0.00614286	0.711714	0.00428571	0.716429	0
	Q8	0.525	0.009	0.525333	0.0173333	0.536	0.004	0.537667	0.002	0.532667	0.0106667	0.535333	0.0103333	0.545333	0.00333333	0.547667	0.00533333	0.558	0.008	0.562667	0.0106667	0.571667	0.00833333	0.581667	0.00666667	0.596	0.008	0.607667	0.00266667	0.615	0.00566667	0.617333	0.00966667	0.628333	0.00733333	0.638333	0.00633333	0.636333	0.00833333	0.643333	0.003	0.648	0.00166667	0.664	0
	SOV8	0.467	0.009	0.467667	0.017	0.477667	0.004	0.480333	0.003	0.474	0.012	0.476333	0.014	0.487667	0.004	0.491333	0.00633333	0.503	0.009	0.506667	0.0103333	0.514667	0.009	0.525667	0.006	0.541667	0.008	0.553333	0.00466667	0.560333	0.00866667	0.564	0.012	0.574333	0.008	0.586333	0.00633333	0.583667	0.00933333	0.594667	0.00366667	0.599333	0.004	0.621333	0
	Total running time = PSSM generation time + Prediction time.
	Scorpion
	Dataset reduction	1/220		1/219		1/218		1/217		1/216		1/215		1/214		1/213		1/212		1/211		1/210		1/29		1/28		1/27		1/26		1/25		1/24		1/23		1/22.934		1/22		1/2		1
	Number of proteins	37		73		146		292		583		1166		2332		4664		9327		18654		37308		74616		149232		298464		596928		1193856		2387713		4775425		5000000		9550850		19101700		38203400
	Measure	Value	Stdev	Value	Stdev	Value	Stdev	Value	Stdev	Value	Stdev	Value	Stdev	Value	Stdev	Value	Stdev	Value	Stdev	Value	Stdev	Value	Stdev	Value	Stdev	Value	Stdev	Value	Stdev	Value	Stdev	Value	Stdev	Value	Stdev	Value	Stdev	Value	Stdev	Value	Stdev	Value	Stdev	Value	Stdev
	Total running time (sec)	28.369	0.227	28.26	0.151	28.509	0.057	27.334	1.098	28.055	0.56	28.453	0.014	28.584	0.079	28.509	0.042	28.65	0.08	28.898	0.075	28.837	0.343	29.71	0.004	31.146	0.131	33.693	0.067	38.215	0.423	47.815	0.632	69.272	0.381	112.06	0.161	115.025	2.067	209.002	0.459	406.387	2.126	821.514	0
	PSSM generation time	0.098	0.003	0.13	0.003	0.12	0.005	0.13	0.012	0.134	0.004	0.157	0.003	0.176	0.004	0.219	0.003	0.299	0.003	0.497	0.016	0.826	0.006	1.463	0.001	2.768	0.028	5.246	0.004	10.272	0.129	19.915	0.384	41.065	0.291	83.826	0.102	86.708	1.911	180.79	0.443	378.213	2.11	795.877	0
	Prediction time	28.271	0.224	28.13	0.148	28.389	0.052	27.204	1.086	27.921	0.556	28.296	0.011	28.408	0.075	28.29	0.039	28.351	0.077	28.401	0.059	28.011	0.337	28.247	0.003	28.378	0.103	28.447	0.063	27.943	0.294	27.9	0.248	28.207	0.09	28.234	0.059	28.317	0.156	28.212	0.016	28.174	0.016	25.637	0
	Q3	0.658	0.01	0.659	0.019	0.67	0.004	0.673	0.002	0.668	0.011	0.67	0.01	0.682	0.004	0.683	0.007	0.695	0.007	0.702	0.012	0.708	0.009	0.721	0.006	0.736	0.007	0.748	0.004	0.755	0.007	0.757	0.011	0.77	0.01	0.783	0.007	0.78	0.011	0.787	0.002	0.795	0.002	0.793	0
	SOV3	0.606	0.011	0.607	0.022	0.619	0.004	0.622	0.002	0.613	0.015	0.614	0.018	0.629	0.002	0.629	0.01	0.64	0.009	0.645	0.014	0.652	0.012	0.665	0.007	0.678	0.011	0.691	0.006	0.698	0.008	0.699	0.014	0.714	0.013	0.727	0.008	0.725	0.013	0.733	0.005	0.736	0.003	0.734	0
	SpineX
	Dataset reduction	1/220		1/219		1/218		1/217		1/216		1/215		1/214		1/213		1/212		1/211		1/210		1/29		1/28		1/27		1/26		1/25		1/24		1/23		1/22.934		1/22		1/2		1
	Number of proteins	37		73		146		292		583		1166		2332		4664		9327		18654		37308		74616		149232		298464		596928		1193856		2387713		4775425		5000000		9550850		19101700		38203400
	Measure	Value	Stdev	Value	Stdev	Value	Stdev	Value	Stdev	Value	Stdev	Value	Stdev	Value	Stdev	Value	Stdev	Value	Stdev	Value	Stdev	Value	Stdev	Value	Stdev	Value	Stdev	Value	Stdev	Value	Stdev	Value	Stdev	Value	Stdev	Value	Stdev	Value	Stdev	Value	Stdev	Value	Stdev	Value	Stdev
	Total running time (sec)	6.925	0.045	6.956	0.087	7.02	0.008	6.794	0.27	6.937	0.131	7.064	0.016	7.085	0.035	7.126	0.018	7.221	0.008	7.396	0.014	7.711	0.095	8.434	0.024	9.757	0.045	12.258	0.032	17.13	0.195	26.918	0.379	48.24	0.284	91.042	0.34	93.523	2.186	187.559	0.37	383.941	0.679	798.381	0
	PSSM generation time	0.099	0.004	0.106	0.005	0.114	0.002	0.122	0.003	0.134	0.013	0.152	0.004	0.175	0.009	0.227	0.001	0.285	0.005	0.47	0.006	0.812	0.009	1.447	0.008	2.779	0.019	5.267	0.014	10.244	0.149	20.038	0.314	41.269	0.279	84.038	0.311	86.512	2.006	180.553	0.291	376.797	0.678	792.196	0
	Prediction time	6.826	0.041	6.85	0.082	6.906	0.006	6.672	0.267	6.803	0.118	6.912	0.012	6.91	0.026	6.899	0.017	6.936	0.003	6.926	0.008	6.899	0.086	6.987	0.016	6.978	0.026	6.991	0.018	6.886	0.046	6.88	0.065	6.971	0.005	7.004	0.029	7.011	0.18	7.006	0.079	7.144	0.001	6.185	0
	Q3	0.654	0.011	0.655	0.018	0.667	0.005	0.669	0.002	0.665	0.012	0.668	0.01	0.678	0.003	0.679	0.006	0.692	0.008	0.697	0.011	0.705	0.008	0.717	0.007	0.73	0.007	0.743	0.002	0.748	0.007	0.749	0.012	0.762	0.01	0.773	0.006	0.77	0.01	0.781	0.003	0.784	0.002	0.779	0
	SOV3	0.578	0.011	0.578	0.02	0.592	0.005	0.595	0.004	0.588	0.015	0.589	0.017	0.602	0.003	0.601	0.008	0.617	0.01	0.618	0.01	0.628	0.008	0.645	0.01	0.658	0.009	0.666	0.005	0.673	0.013	0.673	0.011	0.684	0.012	0.699	0.006	0.694	0.013	0.703	0.006	0.704	0.003	0.69	0
	Spider2
	Dataset reduction	1/220		1/219		1/218		1/217		1/216		1/215		1/214		1/213		1/212		1/211		1/210		1/29		1/28		1/27		1/26		1/25		1/24		1/23		1/22.934		1/22		1/2		1
	Number of proteins	37		73		146		292		583		1166		2332		4664		9327		18654		37308		74616		149232		298464		596928		1193856		2387713		4775425		5000000		9550850		19101700		38203400
	Measure	Value	Stdev	Value	Stdev	Value	Stdev	Value	Stdev	Value	Stdev	Value	Stdev	Value	Stdev	Value	Stdev	Value	Stdev	Value	Stdev	Value	Stdev	Value	Stdev	Value	Stdev	Value	Stdev	Value	Stdev	Value	Stdev	Value	Stdev	Value	Stdev	Value	Stdev	Value	Stdev	Value	Stdev	Value	Stdev
	Total running time (sec)	0.935	0.006	0.957	0.032	0.952	0.012	0.92	0.023	0.936	0.012	0.961	0.014	1.017	0.029	1.094	0.018	1.141	0.024	1.291	0.013	1.628	0.015	2.224	0.004	3.532	0.017	6.092	0.035	11.102	0.204	20.85	0.263	42.138	0.264	84.769	0.236	87.698	1.599	181.162	0.52	377.42	0.019	795.699	0
	PSSM generation time	0.079	0	0.083	0	0.091	0	0.096	0.002	0.114	0.006	0.118	0.005	0.132	0.001	0.187	0.003	0.268	0.001	0.432	0.011	0.755	0.006	1.377	0.003	2.691	0.002	5.196	0.023	10.181	0.145	19.945	0.258	41.23	0.246	83.876	0.225	86.84	1.588	180.29	0.518	376.547	0.009	794.712	0
	Prediction time	0.856	0.006	0.874	0.032	0.861	0.012	0.824	0.021	0.822	0.006	0.843	0.009	0.885	0.028	0.907	0.015	0.873	0.023	0.859	0.002	0.873	0.009	0.847	0.001	0.841	0.015	0.896	0.012	0.921	0.059	0.905	0.005	0.908	0.018	0.893	0.011	0.858	0.011	0.872	0.002	0.873	0.01	0.988	0
	Q3	0.661	0.01	0.662	0.018	0.674	0.005	0.676	0.001	0.671	0.011	0.674	0.011	0.685	0.003	0.687	0.007	0.701	0.009	0.708	0.011	0.716	0.009	0.73	0.007	0.744	0.009	0.756	0.003	0.761	0.008	0.765	0.011	0.78	0.009	0.791	0.006	0.787	0.009	0.797	0.003	0.802	0.002	0.801	0
	SOV3	0.557	0.01	0.556	0.02	0.569	0.004	0.571	0.002	0.564	0.012	0.566	0.017	0.582	0.005	0.58	0.009	0.595	0.009	0.603	0.01	0.613	0.013	0.629	0.009	0.646	0.013	0.665	0.005	0.669	0.01	0.675	0.012	0.694	0.014	0.708	0.01	0.703	0.01	0.716	0.008	0.726	0.004	0.726	0
	Psipred3
	Dataset reduction	1/220		1/219		1/218		1/217		1/216		1/215		1/214		1/213		1/212		1/211		1/210		1/29		1/28		1/27		1/26		1/25		1/24		1/23		1/22.934		1/22		1/2		1
	Number of proteins	37		73		146		292		583		1166		2332		4664		9327		18654		37308		74616		149232		298464		596928		1193856		2387713		4775425		5000000		9550850		19101700		38203400
	Measure	Value	Stdev	Value	Stdev	Value	Stdev	Value	Stdev	Value	Stdev	Value	Stdev	Value	Stdev	Value	Stdev	Value	Stdev	Value	Stdev	Value	Stdev	Value	Stdev	Value	Stdev	Value	Stdev	Value	Stdev	Value	Stdev	Value	Stdev	Value	Stdev	Value	Stdev	Value	Stdev	Value	Stdev	Value	Stdev
	Total running time (sec)	0.345	0.001	0.324	0.014	0.342	0.011	0.35	0.018	0.351	0.004	0.365	0.009	0.398	0.005	0.433	0.008	0.489	0.004	0.659	0.012	1.004	0.001	1.62	0.015	2.933	0.019	5.376	0.074	10.335	0.172	20.217	0.351	41.316	0.401	84.043	0.142	85.267	1.673	179.781	1.328	376.66	3.513	798.961	0
	PSSM generation time	0.094	0	0.094	0.005	0.104	0.002	0.11	0.005	0.118	0.002	0.127	0	0.154	0.002	0.188	0.003	0.262	0.002	0.429	0.01	0.762	0	1.388	0.012	2.695	0.013	5.145	0.068	10.092	0.167	19.964	0.351	41.058	0.4	83.79	0.14	85.111	1.672	179.522	1.323	376.406	3.501	798.793	0
	Prediction time	0.251	0.001	0.23	0.009	0.238	0.009	0.24	0.013	0.233	0.002	0.238	0.009	0.244	0.003	0.245	0.005	0.227	0.002	0.23	0.002	0.242	0.001	0.232	0.003	0.238	0.006	0.231	0.006	0.243	0.005	0.253	0	0.258	0.001	0.253	0.002	0.156	0.001	0.259	0.005	0.254	0.012	0.169	0
	Q3	0.657	0.011	0.658	0.018	0.67	0.005	0.672	0.002	0.668	0.011	0.67	0.01	0.681	0.002	0.682	0.008	0.694	0.009	0.699	0.009	0.707	0.009	0.719	0.008	0.734	0.007	0.745	0.003	0.753	0.008	0.753	0.011	0.764	0.008	0.777	0.006	0.773	0.009	0.782	0.003	0.785	0.001	0.783	0
	SOV3	0.579	0.011	0.579	0.02	0.592	0.004	0.593	0.003	0.588	0.015	0.588	0.016	0.602	0.003	0.604	0.01	0.615	0.011	0.618	0.011	0.625	0.012	0.637	0.009	0.655	0.01	0.663	0.003	0.67	0.013	0.674	0.015	0.685	0.012	0.699	0.008	0.692	0.01	0.702	0.007	0.706	0.005	0.692	0
	DeepCNF
	Dataset reduction	1/220		1/219		1/218		1/217		1/216		1/215		1/214		1/213		1/212		1/211		1/210		1/29		1/28		1/27		1/26		1/25		1/24		1/23		1/22.934		1/22		1/2		1
	Number of proteins	37		73		146		292		583		1166		2332		4664		9327		18654		37308		74616		149232		298464		596928		1193856		2387713		4775425		5000000		9550850		19101700		38203400
	Measure	Value	Stdev	Value	Stdev	Value	Stdev	Value	Stdev	Value	Stdev	Value	Stdev	Value	Stdev	Value	Stdev	Value	Stdev	Value	Stdev	Value	Stdev	Value	Stdev	Value	Stdev	Value	Stdev	Value	Stdev	Value	Stdev	Value	Stdev	Value	Stdev	Value	Stdev	Value	Stdev	Value	Stdev	Value	Stdev
	Total running time (sec)	3.58	0.019	3.605	0.042	3.709	0.066	3.583	0.139	3.836	0.205	4.006	0.005	4.243	0	4.622	0.043	5.251	0.029	6.285	0.117	8.145	0.006	11.486	0.018	18.892	0.534	35.714	0.504	74.834	4.111	113.323	1.91	247.143	2.392	426.43	3.204	517.074	11.276	849.803	1.72	1804.77	5.777	3385.69	0
	PSSM generation time	0.057	0	0.059	0	0.066	0.001	0.068	0.002	0.073	0.002	0.085	0.001	0.104	0	0.143	0.004	0.213	0.005	0.368	0.009	0.67	0.001	1.275	0.007	2.53	0.002	4.895	0.053	9.932	0.157	19.745	0.401	40.855	0.322	83.624	0.094	86.76	1.572	179.796	1.223	377.703	1.6	792.312	0
	Prediction time	3.522	0.019	3.545	0.041	3.643	0.068	3.515	0.137	3.763	0.203	3.921	0.005	4.139	0	4.48	0.047	5.038	0.033	5.918	0.108	7.475	0.006	10.21	0.025	16.362	0.532	30.819	0.557	64.902	4.267	93.578	1.509	206.288	2.07	342.806	3.298	430.314	9.704	670.007	0.497	1427.06	4.177	2593.38	0
	Q3	0.665	0.01	0.665	0.019	0.677	0.005	0.679	0.003	0.674	0.01	0.677	0.009	0.686	0.003	0.692	0.003	0.7	0.007	0.704	0.011	0.714	0.009	0.725	0.008	0.741	0.009	0.749	0.003	0.758	0.004	0.759	0.012	0.775	0.007	0.787	0.007	0.785	0.009	0.794	0.002	0.8	0.002	0.8	0
	SOV3	0.588	0.011	0.588	0.021	0.599	0.006	0.602	0.004	0.596	0.014	0.597	0.016	0.61	0.005	0.618	0.003	0.632	0.008	0.632	0.013	0.644	0.011	0.656	0.008	0.674	0.011	0.682	0.004	0.692	0.006	0.693	0.016	0.708	0.01	0.723	0.008	0.719	0.01	0.733	0.004	0.738	0.005	0.73	0
	Q8	0.54	0.009	0.54	0.018	0.551	0.005	0.552	0.003	0.547	0.009	0.55	0.01	0.561	0.005	0.564	0.002	0.574	0.008	0.58	0.011	0.591	0.009	0.6	0.008	0.615	0.01	0.625	0.002	0.635	0.004	0.636	0.011	0.65	0.006	0.661	0.006	0.66	0.009	0.666	0.003	0.67	0.002	0.671	0
	SOV8	0.485	0.009	0.485	0.018	0.495	0.005	0.497	0.003	0.492	0.01	0.495	0.013	0.507	0.006	0.51	0.003	0.526	0.008	0.529	0.011	0.543	0.011	0.551	0.007	0.57	0.01	0.58	0.004	0.59	0.006	0.591	0.014	0.606	0.007	0.619	0.007	0.616	0.009	0.628	0.003	0.634	0.004	0.628	0
	RaptorX
	Dataset reduction	1/220		1/219		1/218		1/217		1/216		1/215		1/214		1/213		1/212		1/211		1/210		1/29		1/28		1/27		1/26		1/25		1/24		1/23		1/22.934		1/22		1/2		1
	Number of proteins	37		73		146		292		583		1166		2332		4664		9327		18654		37308		74616		149232		298464		596928		1193856		2387713		4775425		5000000		9550850		19101700		38203400
	Measure	Value	Stdev	Value	Stdev	Value	Stdev	Value	Stdev	Value	Stdev	Value	Stdev	Value	Stdev	Value	Stdev	Value	Stdev	Value	Stdev	Value	Stdev	Value	Stdev	Value	Stdev	Value	Stdev	Value	Stdev	Value	Stdev	Value	Stdev	Value	Stdev	Value	Stdev	Value	Stdev	Value	Stdev	Value	Stdev
	Total running time (sec)	1.053	0.002	1.051	0.001	1.064	0.007	1.032	0.043	1.047	0.018	1.09	0.001	1.099	0.005	1.162	0.001	1.272	0.013	1.497	0.009	1.941	0.008	2.835	0.031	4.82	0.036	8.524	0.228	16.477	0.088	32.132	0.433	65.855	0.252	136.196	0.232	139.076	2.636	300.931	1.932	652.952	0.72	1388.33	0
	PSSM generation time	0.061	0.001	0.067	0.001	0.07	0.001	0.072	0.002	0.078	0.002	0.099	0	0.116	0.002	0.168	0.004	0.269	0.013	0.488	0.01	0.948	0.003	1.84	0.032	3.819	0.042	7.528	0.227	15.495	0.074	31.143	0.42	64.86	0.249	135.196	0.235	136.899	2.623	299.923	1.933	651.938	0.725	1387.33	0
	Prediction time	0.992	0.002	0.984	0.002	0.994	0.005	0.96	0.041	0.969	0.017	0.991	0.001	0.983	0.003	0.994	0.002	1.003	0	1.009	0.001	0.993	0.011	0.995	0.001	1.002	0.005	0.996	0.001	0.982	0.015	0.988	0.013	0.995	0.003	1	0.003	2.177	0.013	1.008	0.001	1.014	0.005	1.003	0
	Q3	0.636	0.01	0.638	0.018	0.649	0.005	0.651	0.001	0.645	0.011	0.648	0.01	0.658	0.002	0.66	0.008	0.674	0.008	0.679	0.01	0.687	0.007	0.698	0.006	0.713	0.008	0.727	0.004	0.734	0.008	0.734	0.009	0.745	0.009	0.751	0.008	0.749	0.009	0.755	0.003	0.763	0.003	0.773	0
	SOV3	0.565	0.011	0.566	0.02	0.579	0.004	0.58	0.002	0.572	0.014	0.572	0.018	0.584	0.004	0.587	0.01	0.6	0.008	0.6	0.01	0.607	0.009	0.618	0.007	0.635	0.006	0.649	0.007	0.653	0.011	0.657	0.013	0.663	0.014	0.672	0.008	0.668	0.01	0.675	0.007	0.687	0.005	0.705	0
	Q8	0.519	0.009	0.52	0.017	0.53	0.004	0.532	0.001	0.527	0.011	0.529	0.01	0.539	0.003	0.541	0.007	0.553	0.007	0.559	0.01	0.568	0.006	0.578	0.005	0.592	0.007	0.606	0.004	0.614	0.007	0.617	0.008	0.626	0.008	0.633	0.007	0.629	0.008	0.634	0.003	0.64	0.002	0.649	0
	SOV8	0.471	0.009	0.472	0.017	0.482	0.004	0.484	0.002	0.477	0.012	0.477	0.014	0.487	0.003	0.49	0.008	0.498	0.008	0.502	0.009	0.505	0.007	0.516	0.006	0.533	0.006	0.547	0.006	0.554	0.009	0.558	0.009	0.565	0.009	0.577	0.007	0.572	0.01	0.58	0.005	0.591	0.003	0.601	0
	SSpro8+
	Dataset reduction	1/220		1/219		1/218		1/217		1/216		1/215		1/214		1/213		1/212		1/211		1/210		1/29		1/28		1/27		1/26		1/25		1/24		1/23		1/22.934		1/22		1/2		1
	Number of proteins	37		73		146		292		583		1166		2332		4664		9327		18654		37308		74616		149232		298464		596928		1193856		2387713		4775425		5000000		9550850		19101700		38203400
	Measure	Value	Stdev	Value	Stdev	Value	Stdev	Value	Stdev	Value	Stdev	Value	Stdev	Value	Stdev	Value	Stdev	Value	Stdev	Value	Stdev	Value	Stdev	Value	Stdev	Value	Stdev	Value	Stdev	Value	Stdev	Value	Stdev	Value	Stdev	Value	Stdev	Value	Stdev	Value	Stdev	Value	Stdev	Value	Stdev
	Total running time (sec)	6.196	0.063	6.202	0.064	6.279	0.005	6.046	0.223	6.226	0.086	6.328	0.03	6.369	0.054	6.383	0.002	6.416	0.015	6.61	0.004	6.855	0.094	7.54	0.017	8.814	0.009	11.268	0.002	16.187	0.22	25.89	0.414	47.201	0.242	89.887	0.254	92.895	2.06	186.738	0.65	384.064	0.11	797.595	0
	PSSM generation time	0.065	0.001	0.067	0.001	0.075	0.002	0.073	0.004	0.084	0.004	0.094	0.001	0.112	0.002	0.152	0.003	0.219	0.005	0.394	0.003	0.703	0	1.328	0.002	2.613	0.006	5.059	0.009	10.035	0.151	19.74	0.356	40.971	0.241	83.657	0.255	86.649	2.052	180.516	0.629	377.855	0.099	791.383	0
	Prediction time	6.131	0.063	6.136	0.064	6.204	0.003	5.973	0.219	6.142	0.082	6.233	0.029	6.257	0.053	6.231	0.001	6.197	0.01	6.216	0.001	6.153	0.094	6.212	0.015	6.201	0.003	6.208	0.007	6.152	0.069	6.149	0.058	6.23	0.001	6.23	0.002	6.246	0.008	6.222	0.021	6.209	0.01	6.211	0
	Q3	0.624	0.01	0.625	0.018	0.637	0.004	0.639	0.002	0.634	0.012	0.638	0.01	0.647	0.002	0.65	0.008	0.663	0.009	0.668	0.01	0.677	0.01	0.69	0.009	0.708	0.009	0.721	0.002	0.727	0.008	0.73	0.012	0.743	0.009	0.756	0.006	0.754	0.009	0.765	0.003	0.767	0.001	0.789	0
	SOV3	0.529	0.01	0.529	0.019	0.541	0.004	0.545	0.005	0.537	0.016	0.541	0.017	0.555	0.002	0.561	0.01	0.573	0.011	0.579	0.012	0.59	0.013	0.608	0.007	0.624	0.01	0.639	0.005	0.648	0.011	0.655	0.014	0.665	0.011	0.679	0.007	0.678	0.011	0.687	0.006	0.685	0.005	0.738	0
	Q8	0.516	0.009	0.516	0.017	0.527	0.003	0.529	0.002	0.524	0.012	0.527	0.011	0.536	0.002	0.538	0.007	0.547	0.009	0.549	0.011	0.556	0.01	0.567	0.007	0.581	0.007	0.592	0.002	0.596	0.006	0.599	0.01	0.609	0.008	0.621	0.006	0.62	0.008	0.63	0.003	0.634	0.001	0.672	0
	SOV8	0.445	0.009	0.446	0.016	0.456	0.003	0.46	0.004	0.453	0.014	0.457	0.015	0.469	0.003	0.474	0.008	0.485	0.011	0.489	0.011	0.496	0.009	0.51	0.005	0.522	0.008	0.533	0.004	0.537	0.011	0.543	0.013	0.552	0.008	0.563	0.005	0.563	0.009	0.576	0.003	0.573	0.005	0.635	0
