# Supplementary material for: A simple strategy to enhance the speed of protein secondary structure prediction without sacrificing accuracy
Source: PLoS One. 2020 Jun 30;15(6):e0235153. doi: 10.1371/journal.pone.0235153 (PMC7326220; doi:10.1371/journal.pone.0235153)
Supplement: S3 Table — (XLSX) [file pone.0235153.s013.xlsx]

## Sheet: S3 Table, Homology reduction
	S3 Table. The average and individual performance data of state-of-the-art SSP methods assessed with homology-reduced PSSM target datasets.
	Part I: Results of the TS115 query set
	Average
	Dataset reduction	NR90	NR80	NR70	NR60	NR50	NR40	NR30	NR25
	Number of proteins	38203400	27541847	21270890	16331585	12134637	9639677	7050524	5018193
	Measure
	Total running time (sec)	1113.09	811.49	589.25	410.255	287.21	218.072	159.928	126.716
	PSSM generation time	800.941	579.391	429.645	304.045	209.887	153.77	112.163	89.78
	Prediction time	312.151	232.099	159.604	106.211	77.324	64.303	47.765	36.935
	Q3	0.806	0.809	0.811	0.811	0.809	0.809	0.808	0.808
	SOV3	0.759	0.761	0.763	0.762	0.759	0.758	0.76	0.761
	Q8	0.688	0.69	0.691	0.69	0.689	0.688	0.689	0.689
	SOV8	0.655	0.656	0.657	0.655	0.653	0.651	0.651	0.651
	Note that between SSpro8 and SSpro8+ (see below and the main text), only the latter was applied to compute the average values of these performance measures.
	Total running time = PSSM generation time + Prediction time.
	Scorpion
	Dataset reduction	NR90	NR80	NR70	NR60	NR50	NR40	NR30	NR25
	Number of proteins	38203400	27541847	21270890	16331585	12134637	9639677	7050524	5018193
	Measure
	Total running time (sec)	753.406	547.9	412.399	297.614	213.692	165.924	128.144	107.798
	PSSM generation time	729.898	524.083	388.717	273.854	189.951	141.873	104.329	83.921
	Prediction time	23.508	23.817	23.681	23.76	23.741	24.051	23.815	23.877
	Q3	0.814	0.821	0.823	0.822	0.82	0.82	0.817	0.818
	SOV3	0.783	0.795	0.797	0.796	0.791	0.791	0.789	0.797
	SpineX
	Dataset reduction	NR90	NR80	NR70	NR60	NR50	NR40	NR30	NR25
	Number of proteins	38203400	27541847	21270890	16331585	12134637	9639677	7050524	5018193
	Measure
	Total running time (sec)	714.123	518.142	388.412	276.404	192.591	144.486	107.92	87.985
	PSSM generation time	708.132	512.062	382.317	270.284	186.521	138.414	101.848	81.908
	Prediction time	5.991	6.08	6.096	6.12	6.069	6.071	6.072	6.077
	Q3	0.8	0.802	0.803	0.803	0.804	0.804	0.802	0.801
	SOV3	0.746	0.743	0.749	0.743	0.745	0.744	0.744	0.746
	Spider2
	Dataset reduction	NR90	NR80	NR70	NR60	NR50	NR40	NR30	NR25
	Number of proteins	38203400	27541847	21270890	16331585	12134637	9639677	7050524	5018193
	Measure
	Total running time (sec)	717.459	517.288	383.387	270.369	187.307	139.326	102.724	82.91
	PSSM generation time	716.54	516.303	382.367	269.394	186.343	138.351	101.729	81.922
	Prediction time	0.919	0.985	1.019	0.974	0.965	0.975	0.996	0.989
	Q3	0.818	0.823	0.824	0.825	0.822	0.821	0.819	0.818
	SOV3	0.76	0.764	0.765	0.767	0.759	0.766	0.762	0.76
	Psipred3
	Dataset reduction	NR90	NR80	NR70	NR60	NR50	NR40	NR30	NR25
	Number of proteins	38203400	27541847	21270890	16331585	12134637	9639677	7050524	5018193
	Measure
	Total running time (sec)	723.288	518.306	385.472	272.634	188.543	140.308	102.997	82.687
	PSSM generation time	723.142	518.166	385.328	272.493	188.401	140.166	102.856	82.546
	Prediction time	0.146	0.141	0.144	0.141	0.142	0.143	0.14	0.14
	Q3	0.801	0.802	0.807	0.807	0.808	0.807	0.809	0.807
	SOV3	0.745	0.744	0.744	0.75	0.748	0.741	0.756	0.754
	DeepCNF
	Dataset reduction	NR90	NR80	NR70	NR60	NR50	NR40	NR30	NR25
	Number of proteins	38203400	27541847	21270890	16331585	12134637	9639677	7050524	5018193
	Measure
	Total running time (sec)	2864.29	2118.04	1467.85	980.296	691.633	553.835	401.774	305.995
	PSSM generation time	716.915	531.418	388.614	274.877	188.358	142.006	105.489	85.579
	Prediction time	2147.37	1586.62	1079.23	705.419	503.274	411.83	296.286	220.416
	Q3	0.819	0.824	0.824	0.821	0.823	0.822	0.821	0.821
	SOV3	0.782	0.785	0.781	0.78	0.78	0.783	0.786	0.788
	Q8	0.703	0.706	0.708	0.705	0.707	0.707	0.705	0.707
	SOV8	0.675	0.676	0.675	0.676	0.676	0.676	0.678	0.679
	RaptorX
	Dataset reduction	NR90	NR80	NR70	NR60	NR50	NR40	NR30	NR25
	Number of proteins	38203400	27541847	21270890	16331585	12134637	9639677	7050524	5018193
	Measure
	Total running time (sec)	1291.83	931.458	690.793	490.344	337.629	244.008	174.554	138.299
	PSSM generation time	1290.85	930.542	689.862	489.404	336.68	243.077	173.63	137.393
	Prediction time	0.981	0.916	0.931	0.94	0.95	0.931	0.924	0.906
	Q3	0.801	0.803	0.804	0.805	0.8	0.8	0.802	0.799
	SOV3	0.756	0.76	0.763	0.757	0.751	0.748	0.746	0.745
	Q8	0.69	0.693	0.693	0.692	0.691	0.689	0.691	0.689
	SOV8	0.656	0.661	0.659	0.654	0.654	0.648	0.646	0.644
	SSpro8
	Dataset reduction	NR90	NR80	NR70	NR60	NR50	NR40	NR30	NR25
	Number of proteins	38203400	27541847	21270890	16331585	12134637	9639677	7050524	5018193
	Measure
	Total running time (sec)	740.035	538.966	397.75	282.04	194.615	145.442	107.347	86.09
	PSSM generation time	734.052	533.002	391.813	276.122	188.693	139.569	101.584	80.421
	Prediction time	5.983	5.964	5.937	5.919	5.921	5.872	5.763	5.669
	Q3	0.75	0.752	0.753	0.752	0.75	0.744	0.729	0.713
	SOV3	0.704	0.699	0.71	0.705	0.707	0.698	0.683	0.664
	Q8	0.637	0.639	0.64	0.639	0.636	0.63	0.617	0.602
	SOV8	0.603	0.598	0.604	0.604	0.602	0.596	0.582	0.565
	SSpro8+
	Dataset reduction	NR90	NR80	NR70	NR60	NR50	NR40	NR30	NR25
	Number of proteins	38203400	27541847	21270890	16331585	12134637	9639677	7050524	5018193
	Measure
	Total running time (sec)	727.253	529.299	396.437	284.125	199.077	138.618	101.383	81.3346
	PSSM generation time	721.112	523.164	390.311	278.005	192.952	132.5	95.2627	75.1932
	Prediction time	6.14068	6.13439	6.12587	6.11979	6.12501	6.11806	6.12028	6.14137
	Q3	0.788953	0.789644	0.790662	0.791462	0.787717	0.787608	0.78808	0.788699
	SOV3	0.738378	0.733338	0.742987	0.742732	0.736359	0.735688	0.735544	0.739699
	Q8	0.671866	0.671176	0.672666	0.671757	0.668739	0.668085	0.670703	0.670412
	SOV8	0.634846	0.630274	0.637392	0.635377	0.62856	0.629017	0.630441	0.63082
	Part II: Results of the CASP12 query set
	Average
	Dataset reduction	NR90	NR80	NR70	NR60	NR50	NR40	NR30	NR25
	Number of proteins	38203400	27541847	21270890	16331585	12134637	9639677	7050524	5018193
	Measure
	Total running time (sec)	1172.68	862.416	651.316	465.176	325.865	246.093	187.6	152.228
	PSSM generation time	826.968	593.136	444.296	320.177	222.922	164.25	122.415	99.076
	Prediction time	345.71	269.28	207.02	144.999	102.943	81.8427	65.185	53.1519
	Q3	0.785143	0.788714	0.789714	0.792286	0.791571	0.788714	0.789571	0.789571
	SOV3	0.719571	0.726714	0.726857	0.727429	0.726286	0.723	0.725429	0.724714
	Q8	0.644	0.648	0.649	0.650667	0.651667	0.649	0.649667	0.65
	SOV8	0.588	0.594333	0.593	0.592333	0.593667	0.587667	0.589333	0.591
	Total running time = PSSM generation time + Prediction time.
	Scorpion
	Dataset reduction	NR90	NR80	NR70	NR60	NR50	NR40	NR30	NR25
	Number of proteins	38203400	27541847	21270890	16331585	12134637	9639677	7050524	5018193
	Measure
	Total running time (sec)	761.888	552.666	420.092	310.889	224.831	172.75	134.875	113.893
	PSSM generation time	737.474	528.341	395.662	286.389	200.142	148.386	110.433	89.507
	Prediction time	24.414	24.325	24.43	24.5	24.689	24.364	24.442	24.386
	Q3	0.807	0.808	0.81	0.813	0.813	0.811	0.811	0.81
	SOV3	0.773	0.776	0.782	0.777	0.779	0.782	0.784	0.78
	SpineX
	Dataset reduction	NR90	NR80	NR70	NR60	NR50	NR40	NR30	NR25
	Number of proteins	38203400	27541847	21270890	16331585	12134637	9639677	7050524	5018193
	Measure
	Total running time (sec)	756.704	542.953	406.154	295.233	206.83	153.573	116.425	95.917
	PSSM generation time	750.507	536.824	400.087	289.149	200.729	147.357	110.228	89.734
	Prediction time	6.197	6.129	6.067	6.083	6.101	6.216	6.197	6.183
	Q3	0.786	0.79	0.793	0.795	0.796	0.792	0.793	0.793
	SOV3	0.735	0.73	0.739	0.739	0.74	0.735	0.741	0.744
	Spider2
	Dataset reduction	NR90	NR80	NR70	NR60	NR50	NR40	NR30	NR25
	Number of proteins	38203400	27541847	21270890	16331585	12134637	9639677	7050524	5018193
	Measure
	Total running time (sec)	741.532	529.7	395.858	285.186	198.224	147.604	111.112	90.439
	PSSM generation time	740.642	528.806	394.977	284.318	197.349	146.728	110.23	89.559
	Prediction time	0.89	0.894	0.881	0.869	0.875	0.876	0.882	0.88
	Q3	0.81	0.814	0.812	0.812	0.813	0.81	0.809	0.81
	SOV3	0.743	0.76	0.755	0.758	0.754	0.755	0.751	0.739
	Psipred3
	Dataset reduction	NR90	NR80	NR70	NR60	NR50	NR40	NR30	NR25
	Number of proteins	38203400	27541847	21270890	16331585	12134637	9639677	7050524	5018193
	Measure
	Total running time (sec)	747.901	538.855	403.391	290.367	201.623	148.055	111.263	90.165
	PSSM generation time	747.74	538.696	403.23	290.208	201.467	147.896	111.107	90.007
	Prediction time	0.161	0.159	0.161	0.159	0.155	0.158	0.156	0.158
	Q3	0.792	0.799	0.798	0.803	0.802	0.8	0.801	0.8
	SOV3	0.731	0.739	0.741	0.742	0.738	0.732	0.733	0.738
	DeepCNF
	Dataset reduction	NR90	NR80	NR70	NR60	NR50	NR40	NR30	NR25
	Number of proteins	38203400	27541847	21270890	16331585	12134637	9639677	7050524	5018193
	Measure
	Total running time (sec)	3133.51	2387.77	1816.86	1270.34	885.844	685.201	531.389	425.943
	PSSM generation time	752.028	541.105	406.094	293.765	203.879	150.713	113.562	92.284
	Prediction time	2381.49	1846.66	1410.76	976.571	681.964	534.488	417.827	333.659
	Q3	0.815	0.821	0.823	0.823	0.82	0.813	0.816	0.813
	SOV3	0.771	0.792	0.783	0.784	0.78	0.766	0.778	0.771
	Q8	0.701	0.708	0.708	0.707	0.708	0.7	0.703	0.701
	SOV8	0.662	0.675	0.676	0.672	0.673	0.657	0.663	0.661
	RaptorX
	Dataset reduction	NR90	NR80	NR70	NR60	NR50	NR40	NR30	NR25
	Number of proteins	38203400	27541847	21270890	16331585	12134637	9639677	7050524	5018193
	Measure
	Total running time (sec)	1305.6	938.895	706.659	505.478	353.434	258.737	189.493	151.455
	PSSM generation time	1304.71	938.009	705.768	504.588	352.546	257.849	188.598	150.56
	Prediction time	0.897	0.886	0.891	0.889	0.888	0.889	0.896	0.895
	Q3	0.748	0.749	0.749	0.754	0.75	0.75	0.749	0.751
	SOV3	0.652	0.649	0.646	0.652	0.648	0.647	0.644	0.649
	Q8	0.624	0.627	0.627	0.631	0.629	0.633	0.629	0.631
	SOV8	0.56	0.561	0.556	0.561	0.559	0.564	0.556	0.562
	SSpro8+
	Dataset reduction	NR90	NR80	NR70	NR60	NR50	NR40	NR30	NR25
	Number of proteins	38203400	27541847	21270890	16331585	12134637	9639677	7050524	5018193
	Measure
	Total running time (sec)	761.605	546.073	410.2	298.741	210.269	156.729	118.645	97.783
	PSSM generation time	755.682	540.168	404.254	292.82	204.339	150.821	112.75	91.881
	Prediction time	5.924	5.905	5.946	5.921	5.931	5.908	5.895	5.902
	Q3	0.738	0.74	0.743	0.746	0.747	0.745	0.748	0.75
	SOV3	0.632	0.641	0.642	0.64	0.645	0.644	0.647	0.652
	Q8	0.607	0.609	0.612	0.614	0.618	0.614	0.617	0.618
	SOV8	0.542	0.547	0.547	0.544	0.549	0.542	0.549	0.55
	Part III: Results of the CASP13 query set
	Average
	Dataset reduction	NR90	NR80	NR70	NR60	NR50	NR40	NR30	NR25
	Number of proteins	38203400	27541847	21270890	16331585	12134637	9639677	7050524	5018193
	Measure
	Total running time (sec)	1255.17	934.8	698.198	471.836	311.434	225.464	163.976	131.935
	PSSM generation time	878.943	628.137	467.288	324.075	217.827	157.581	117.537	93.3757
	Prediction time	376.224	306.663	230.91	147.761	93.6081	67.8827	46.4393	38.559
	Q3	0.784714	0.787286	0.790286	0.789857	0.789571	0.788	0.785714	0.783143
	SOV3	0.709143	0.714143	0.713857	0.717857	0.716429	0.715	0.717286	0.714857
	Q8	0.651333	0.651333	0.653	0.653	0.652	0.652667	0.651667	0.650333
	SOV8	0.600333	0.604333	0.601667	0.604667	0.601667	0.601	0.604333	0.602333
	Total running time = PSSM generation time + Prediction time.
	Scorpion
	Dataset reduction	NR90	NR80	NR70	NR60	NR50	NR40	NR30	NR25
	Number of proteins	38203400	27541847	21270890	16331585	12134637	9639677	7050524	5018193
	Measure
	Total running time (sec)	821.514	593.639	447.274	321.154	224.995	169.842	132.744	111.81
	PSSM generation time	795.877	568.055	421.772	295.696	199.414	144.381	107.374	86.518
	Prediction time	25.637	25.584	25.503	25.457	25.581	25.461	25.371	25.292
	Q3	0.793	0.793	0.796	0.797	0.798	0.796	0.793	0.792
	SOV3	0.734	0.734	0.733	0.742	0.744	0.745	0.737	0.735
	SpineX
	Dataset reduction	NR90	NR80	NR70	NR60	NR50	NR40	NR30	NR25
	Number of proteins	38203400	27541847	21270890	16331585	12134637	9639677	7050524	5018193
	Measure
	Total running time (sec)	798.381	572.578	429.59	301.244	205.506	151.484	114.256	92.893
	PSSM generation time	792.196	566.351	423.323	295.056	199.308	145.245	108.01	86.674
	Prediction time	6.185	6.227	6.266	6.188	6.198	6.239	6.247	6.219
	Q3	0.779	0.784	0.788	0.788	0.785	0.782	0.781	0.781
	SOV3	0.69	0.7	0.702	0.71	0.703	0.704	0.711	0.708
	Spider2
	Dataset reduction	NR90	NR80	NR70	NR60	NR50	NR40	NR30	NR25
	Number of proteins	38203400	27541847	21270890	16331585	12134637	9639677	7050524	5018193
	Measure
	Total running time (sec)	795.699	570.883	426.528	297.775	201.7	146.787	109.469	87.95
	PSSM generation time	794.712	569.928	425.528	296.806	200.752	145.844	108.528	87.019
	Prediction time	0.988	0.955	1	0.969	0.948	0.943	0.941	0.932
	Q3	0.801	0.805	0.809	0.806	0.808	0.802	0.8	0.796
	SOV3	0.726	0.728	0.723	0.729	0.732	0.719	0.72	0.719
	Psipred3
	Dataset reduction	NR90	NR80	NR70	NR60	NR50	NR40	NR30	NR25
	Number of proteins	38203400	27541847	21270890	16331585	12134637	9639677	7050524	5018193
	Measure
	Total running time (sec)	798.961	570.42	425.057	296.785	199.551	145.445	108.98	87.244
	PSSM generation time	798.793	570.251	424.89	296.616	199.384	145.279	108.806	87.079
	Prediction time	0.169	0.169	0.168	0.169	0.168	0.166	0.174	0.165
	Q3	0.783	0.786	0.79	0.791	0.79	0.79	0.791	0.785
	SOV3	0.692	0.699	0.707	0.71	0.71	0.708	0.714	0.708
	DeepCNF
	Dataset reduction	NR90	NR80	NR70	NR60	NR50	NR40	NR30	NR25
	Number of proteins	38203400	27541847	21270890	16331585	12134637	9639677	7050524	5018193
	Measure
	Total running time (sec)	3385.69	2673.82	1999.07	1287.5	813.208	579.101	392.241	315.535
	PSSM generation time	792.312	567.338	422.839	293.164	198.038	143.932	107.102	85.411
	Prediction time	2593.38	2106.48	1576.23	994.337	615.171	435.169	285.139	230.124
	Q3	0.8	0.805	0.805	0.804	0.805	0.807	0.805	0.799
	SOV3	0.73	0.74	0.742	0.743	0.735	0.748	0.75	0.75
	Q8	0.671	0.673	0.674	0.674	0.676	0.676	0.676	0.67
	SOV8	0.628	0.631	0.632	0.638	0.632	0.637	0.636	0.631
	RaptorX
	Dataset reduction	NR90	NR80	NR70	NR60	NR50	NR40	NR30	NR25
	Number of proteins	38203400	27541847	21270890	16331585	12134637	9639677	7050524	5018193
	Measure
	Total running time (sec)	1388.33	990.584	737.066	497.823	332.842	236.373	176.777	136.164
	PSSM generation time	1387.33	989.596	736.071	496.826	331.851	235.393	175.797	135.186
	Prediction time	1.003	0.988	0.995	0.997	0.991	0.979	0.981	0.978
	Q3	0.773	0.772	0.774	0.77	0.772	0.772	0.766	0.768
	SOV3	0.705	0.708	0.696	0.694	0.692	0.694	0.692	0.693
	Q8	0.649	0.647	0.648	0.647	0.647	0.649	0.647	0.65
	SOV8	0.601	0.606	0.594	0.596	0.592	0.592	0.593	0.596
	SSpro8+
	Dataset reduction	NR90	NR80	NR70	NR60	NR50	NR40	NR30	NR25
	Number of proteins	38203400	27541847	21270890	16331585	12134637	9639677	7050524	5018193
	Measure
	Total running time (sec)	797.595	571.679	422.805	300.571	202.239	149.213	113.364	91.946
	PSSM generation time	791.383	565.441	416.592	294.36	196.039	142.991	107.142	85.743
	Prediction time	6.211	6.238	6.213	6.211	6.2	6.222	6.222	6.203
	Q3	0.764	0.766	0.77	0.773	0.769	0.767	0.764	0.761
	SOV3	0.687	0.69	0.694	0.697	0.699	0.687	0.697	0.691
	Q8	0.634	0.634	0.637	0.638	0.633	0.633	0.632	0.631
	SOV8	0.572	0.576	0.579	0.58	0.581	0.574	0.584	0.58
