# Supplementary material for: A simple strategy to enhance the speed of protein secondary structure prediction without sacrificing accuracy
Source: PLoS One. 2020 Jun 30;15(6):e0235153. doi: 10.1371/journal.pone.0235153 (PMC7326220; doi:10.1371/journal.pone.0235153)
Supplement: S4 Table — (XLSX) [file pone.0235153.s014.xlsx]

## Sheet: S4Table,Size&homology reduction
	S4 Table. The average and individual performance data of state-of-the-art SSP methods assessed with size- and homology-reduced PSSM target datasets.
	Part I: Results of the TS115 query set
	Average
	Dataset reduction	NR90		NR80		NR70		NR60		NR50		NR40		NR30		NR25
	Number of proteins	5000000		5000000		5000000		5000000		5000000		5000000		5000000		5000000
	Measure	Value	Stdev	Value	Stdev	Value	Stdev	Value	Stdev	Value	Stdev	Value	Stdev	Value	Stdev	Value	Stdev
	Total running time (sec)	155.941	1.129	151.239	1.11	142.222	0.874	127.661	0.77	113.281	0.66	104.99	0.541	106.044	0.627	119.613	0.734
	PSSM generation time	89.771	0.636	90.263	0.758	90.147	0.539	84.083	0.515	77.406	0.334	72.467	0.311	73.654	0.33	85.174	0.371
	Prediction time	66.17	0.599	60.976	0.48	52.075	0.43	43.577	0.29	35.876	0.352	32.523	0.274	32.391	0.352	34.438	0.455
	Q3	0.8	0.001	0.803	0.002	0.803	0.002	0.804	0.002	0.805	0.001	0.805	0.002	0.806	0.001	0.807	0.000429846
	SOV3	0.751	0.003	0.754	0.004	0.755	0.003	0.755	0.003	0.757	0.003	0.757	0.003	0.759	0.003	0.761	0.001
	Q8	0.681	0.002	0.683	0.002	0.684	0.002	0.684	0.001	0.685	0.001	0.685	0.001	0.686	0.002	0.688	0.001
	SOV8	0.644	0.003	0.647	0.003	0.646	0.003	0.647	0.002	0.649	0.003	0.648	0.002	0.65	0.002	0.65	0.002
	Total running time = PSSM generation time + Prediction time.
	Scorpion
	Dataset reduction	NR90		NR80		NR70		NR60		NR50		NR40		NR30		NR25
	Number of proteins	5000000		5000000		5000000		5000000		5000000		5000000		5000000		5000000
	Measure	Value	Stdev	Value	Stdev	Value	Stdev	Value	Stdev	Value	Stdev	Value	Stdev	Value	Stdev	Value	Stdev
	Total running time (sec)	105.202	0.914	105.846	0.965	105.679	0.718	100.241	0.705	92.011	0.252	87.828	0.308	89.699	0.422	100.535	0.301
	PSSM generation time	81.982	0.922	82.647	0.865	82.439	0.656	77.016	0.706	69.937	0.206	65.748	0.214	67.547	0.424	78.325	0.251
	Prediction time	23.22	0.325	23.199	0.505	23.24	0.091	23.225	0.008	22.074	0.105	22.08	0.116	22.152	0.009	22.21	0.258
	Q3	0.808	0.001	0.811	0.002	0.812	0.002	0.813	0.003	0.814	0.001	0.815	0.002	0.815	0.001	0.819	0.000452366
	SOV3	0.778	0.002	0.781	0.004	0.785	0.003	0.784	0.004	0.785	0.001	0.788	0.003	0.789	0.003	0.796	0.001
	The p-value for the difference in Q3 between the NR90 and NR25 datasets: 2.13E-08 (Welch's t-test)
	SpineX
	Dataset reduction	NR90		NR80		NR70		NR60		NR50		NR40		NR30		NR25
	Number of proteins	5000000		5000000		5000000		5000000		5000000		5000000		5000000		5000000
	Measure	Value	Stdev	Value	Stdev	Value	Stdev	Value	Stdev	Value	Stdev	Value	Stdev	Value	Stdev	Value	Stdev
	Total running time (sec)	87.84	0.381	88.728	0.5	88.341	0.457	83.087	0.371	77.504	0.224	73.257	0.206	73.757	0.178	84.436	0.275
	PSSM generation time	81.799	0.383	82.681	0.501	82.301	0.462	77.04	0.376	71.458	0.221	67.223	0.205	67.613	0.176	78.283	0.283
	Prediction time	6.041	0.014	6.047	0.012	6.04	0.008	6.047	0.008	6.046	0.008	6.034	0.007	6.144	0.018	6.153	0.014
	Q3	0.796	0.002	0.798	0.002	0.799	0.002	0.799	0.001	0.801	0.001	0.8	0.002	0.8	0.001	0.801	0.000449287
	SOV3	0.743	0.004	0.745	0.004	0.746	0.004	0.745	0.003	0.747	0.002	0.747	0.003	0.748	0.002	0.747	0.001
	The p-value for the difference in Q3 between the NR90 and NR25 datasets: 5.57E-06 (Welch's t-test)
	Spider2
	Dataset reduction	NR90		NR80		NR70		NR60		NR50		NR40		NR30		NR25
	Number of proteins	5000000		5000000		5000000		5000000		5000000		5000000		5000000		5000000
	Measure	Value	Stdev	Value	Stdev	Value	Stdev	Value	Stdev	Value	Stdev	Value	Stdev	Value	Stdev	Value	Stdev
	Total running time (sec)	83.603	0.461	84.16	0.59	83.983	0.425	78.38	0.364	72.244	0.237	67.915	0.195	68.362	0.229	78.77	0.262
	PSSM generation time	82.631	0.464	83.182	0.591	83.029	0.441	77.417	0.373	71.388	0.24	67.064	0.206	67.533	0.23	77.94	0.261
	Prediction time	0.972	0.009	0.978	0.013	0.954	0.027	0.963	0.017	0.856	0.02	0.851	0.025	0.829	0.009	0.83	0.011
	Q3	0.812	0.002	0.816	0.002	0.816	0.001	0.817	0.002	0.818	0.001	0.818	0.002	0.817	0.001	0.818	0.000499105
	SOV3	0.751	0.004	0.756	0.005	0.756	0.006	0.756	0.003	0.759	0.004	0.759	0.004	0.76	0.004	0.761	0.001
	The p-value for the difference in Q3 between the NR90 and NR25 datasets: 2.52E-06 (Welch's t-test)
	Psipred3
	Dataset reduction	NR90		NR80		NR70		NR60		NR50		NR40		NR30		NR25
	Number of proteins	5000000		5000000		5000000		5000000		5000000		5000000		5000000		5000000
	Measure	Value	Stdev	Value	Stdev	Value	Stdev	Value	Stdev	Value	Stdev	Value	Stdev	Value	Stdev	Value	Stdev
	Total running time (sec)	82.321	0.422	82.544	0.619	82.151	0.374	76.918	0.315	71.251	0.212	66.931	0.222	67.246	0.203	77.716	0.284
	PSSM generation time	82.172	0.424	82.397	0.618	82.004	0.375	76.77	0.314	71.103	0.212	66.784	0.222	67.096	0.199	77.566	0.285
	Prediction time	0.149	0.009	0.147	0.006	0.147	0.002	0.148	0.002	0.148	0.004	0.147	0.005	0.15	0.01	0.15	0.003
	Q3	0.799	0.001	0.802	0.001	0.803	0.002	0.803	0.001	0.804	0.001	0.804	0.001	0.806	0.001	0.806	0.000310183
	SOV3	0.741	0.003	0.743	0.002	0.745	0.003	0.745	0.004	0.744	0.003	0.744	0.003	0.751	0.002	0.753	0.001
	The p-value for the difference in Q3 between the NR90 and NR25 datasets: 4.38E-09 (Welch's t-test)
	DeepCNF
	Dataset reduction	NR90		NR80		NR70		NR60		NR50		NR40		NR30		NR25
	Number of proteins	5000000		5000000		5000000		5000000		5000000		5000000		5000000		5000000
	Measure	Value	Stdev	Value	Stdev	Value	Stdev	Value	Stdev	Value	Stdev	Value	Stdev	Value	Stdev	Value	Stdev
	Total running time (sec)	507.57	3.907	471.459	2.886	408.868	2.927	344.586	2.125	284.753	2.452	257.044	1.725	257.694	2.426	282.476	2.851
	PSSM generation time	81.797	0.431	82.043	0.521	81.769	0.624	76.965	0.325	69.798	0.224	65.542	0.208	67.287	0.352	77.798	0.348
	Prediction time	425.772	3.823	389.415	2.809	327.099	2.877	267.621	1.986	214.955	2.319	191.502	1.756	190.407	2.403	204.678	2.895
	Q3	0.816	0.001	0.818	0.001	0.817	0.002	0.82	0.002	0.82	0.001	0.819	0.002	0.82	0.002	0.821	0.000501279
	SOV3	0.776	0.003	0.78	0.003	0.777	0.001	0.782	0.003	0.781	0.004	0.78	0.001	0.783	0.003	0.786	0.002
	Q8	0.701	0.002	0.703	0.002	0.702	0.002	0.705	0.002	0.704	0.001	0.703	0.001	0.705	0.002	0.706	0.001
	SOV8	0.67	0.003	0.674	0.002	0.671	0.002	0.674	0.003	0.674	0.002	0.672	0.001	0.676	0.003	0.677	0.002
	The p-value for the difference in Q3 between the NR90 and NR25 datasets: 5.08E-07 (Welch's t-test)
	The p-value for the difference in Q8 between the NR90 and NR25 datasets: 2.99E-07 (Student's t-test)
	RaptorX
	Dataset reduction	NR90		NR80		NR70		NR60		NR50		NR40		NR30		NR25
	Number of proteins	5000000		5000000		5000000		5000000		5000000		5000000		5000000		5000000
	Measure	Value	Stdev	Value	Stdev	Value	Stdev	Value	Stdev	Value	Stdev	Value	Stdev	Value	Stdev	Value	Stdev
	Total running time (sec)	135.486	1.177	135.684	1.88	137.905	0.854	127.064	1.175	115.993	0.855	107.897	0.788	110.213	0.705	126.964	0.847
	PSSM generation time	134.572	1.182	134.766	1.882	136.984	0.854	126.15	1.176	115.074	0.855	106.98	0.789	109.297	0.706	126.048	0.849
	Prediction time	0.914	0.007	0.918	0.005	0.921	0.002	0.914	0.003	0.919	0.001	0.917	0.002	0.916	0.008	0.916	0.004
	Q3	0.792	0.001	0.795	0.002	0.795	0.002	0.796	0.001	0.796	0.002	0.797	0.001	0.796	0.001	0.799	0.000494195
	SOV3	0.738	0.004	0.74	0.004	0.739	0.003	0.741	0.003	0.745	0.005	0.745	0.003	0.745	0.002	0.744	0.002
	Q8	0.682	0.002	0.684	0.002	0.685	0.002	0.684	0.001	0.685	0.002	0.686	0.002	0.686	0.001	0.689	0.001
	SOV8	0.638	0.003	0.64	0.003	0.639	0.003	0.64	0.002	0.642	0.004	0.642	0.003	0.643	0.002	0.643	0.002
	The p-value for the difference in Q3 between the NR90 and NR25 datasets: 6.46E-08 (Welch's t-test)
	The p-value for the difference in Q8 between the NR90 and NR25 datasets: 6.18E-10 (Student's t-test)
	SSpro8+
	Dataset reduction	NR90		NR80		NR70		NR60		NR50		NR40		NR30		NR25
	Number of proteins	5000000		5000000		5000000		5000000		5000000		5000000		5000000		5000000
	Measure	Value	Stdev	Value	Stdev	Value	Stdev	Value	Stdev	Value	Stdev	Value	Stdev	Value	Stdev	Value	Stdev
	Total running time (sec)	89.568	0.644	90.25	0.331	88.626	0.36	83.347	0.333	79.213	0.387	74.058	0.341	75.341	0.225	86.39	0.32
	PSSM generation time	83.443	0.644	84.122	0.327	82.5	0.363	77.223	0.332	73.082	0.379	67.929	0.334	69.205	0.224	80.258	0.321
	Prediction time	6.125	0.003	6.128	0.01	6.126	0.005	6.124	0.006	6.131	0.01	6.129	0.008	6.136	0.005	6.132	0.003
	Q3	0.78	0.002	0.781	0.001	0.782	0.002	0.783	0.002	0.785	0.002	0.785	0.001	0.787	0.002	0.788	0.00030251
	SOV3	0.729	0.004	0.732	0.003	0.734	0.004	0.735	0.004	0.737	0.004	0.736	0.002	0.739	0.003	0.739	0.001
	Q8	0.661	0.001	0.663	0.001	0.664	0.002	0.664	0.001	0.666	0.001	0.666	0.001	0.668	0.002	0.67	0
	SOV8	0.625	0.003	0.627	0.003	0.628	0.004	0.628	0.002	0.63	0.003	0.629	0.003	0.631	0.002	0.631	0.001
	The p-value for the difference in Q3 between the NR90 and NR25 datasets: 5.04E-08 (Welch's t-test)
	The p-value for the difference in Q8 between the NR90 and NR25 datasets: 3.68E-10 (Welch's t-test)
	Part II: Results of the CASP12 query set
	Average
	Dataset reduction	NR90		NR80		NR70		NR60		NR50		NR40		NR30		NR25
	Number of proteins	5000000		5000000		5000000		5000000		5000000		5000000		5000000		5000000
	Measure	Value	Stdev	Value	Stdev	Value	Stdev	Value	Stdev	Value	Stdev	Value	Stdev	Value	Stdev	Value	Stdev
	Total running time (sec)	160.656	4.18614	153.308	4.93771	152.833	1.98257	142.907	0.727571	130.198	3.74143	128.312	1.073	132.857	1.84486	152.818	1.20457
	PSSM generation time	96.7819	2.89314	93.396	3.86414	94.6143	0.501429	88.539	0.640714	82.8734	2.36329	80.1636	0.771286	83.4266	0.307	97.402	0.276714
	Prediction time	63.8746	1.29314	59.9123	1.07357	58.2331	1.48143	54.4046	0.09	47.357	1.37957	48.1869	0.302429	49.4706	1.53786	55.4546	0.928
	Q3	0.779857	0.00257143	0.782286	0.002	0.784571	0.00171429	0.785143	0.00185714	0.785714	0.00185714	0.786	0.002	0.786571	0.002	0.789714	0.000714286
	SOV3	0.712571	0.00442857	0.717429	0.005	0.719429	0.00457143	0.720714	0.00485714	0.721286	0.00571429	0.722571	0.00471429	0.722	0.00371429	0.725714	0.00214286
	Q8	0.639	0.00233333	0.642	0.002	0.644667	0.00233333	0.645	0.00233333	0.646	0.00133333	0.645	0.00233333	0.646667	0.002	0.649667	0.000666667
	SOV8	0.580667	0.00433333	0.584	0.004	0.585667	0.004	0.587333	0.004	0.586667	0.00333333	0.585667	0.004	0.586333	0.004	0.590667	0.00133333
	Total running time = PSSM generation time + Prediction time.
	Scorpion
	Dataset reduction	NR90		NR80		NR70		NR60		NR50		NR40		NR30		NR25
	Number of proteins	5000000		5000000		5000000		5000000		5000000		5000000		5000000		5000000
	Measure	Value	Stdev	Value	Stdev	Value	Stdev	Value	Stdev	Value	Stdev	Value	Stdev	Value	Stdev	Value	Stdev
	Total running time (sec)	112.474	3.105	88.177	29.063	114.977	0.391	109.9	1.03	86.614	19.385	102.227	0.539	105.323	0.297	118.695	0.5
	PSSM generation time	85.099	2.266	66.46	22.565	86.834	0.233	81.575	0.827	63.505	14.415	74.158	0.506	77.185	0.267	90.438	0.442
	Prediction time	27.375	0.839	21.717	6.498	28.143	0.158	28.325	0.203	23.109	4.97	28.069	0.033	28.138	0.03	28.257	0.058
	Q3	0.801	0.003	0.802	0.003	0.805	0.002	0.806	0.002	0.806	0.002	0.807	0.003	0.808	0.002	0.811	0.001
	SOV3	0.766	0.004	0.768	0.005	0.772	0.005	0.772	0.003	0.772	0.006	0.777	0.004	0.776	0.003	0.782	0.002
	SpineX
	Dataset reduction	NR90		NR80		NR70		NR60		NR50		NR40		NR30		NR25
	Number of proteins	5000000		5000000		5000000		5000000		5000000		5000000		5000000		5000000
	Measure	Value	Stdev	Value	Stdev	Value	Stdev	Value	Stdev	Value	Stdev	Value	Stdev	Value	Stdev	Value	Stdev
	Total running time (sec)	94.938	0.146	95.783	0.75	94.034	0.179	89.463	0.808	85.612	0.2	81.164	0.563	84.011	0.393	96.476	0.064
	PSSM generation time	87.99	0.133	88.701	0.571	87.123	0.161	82.121	0.742	78.237	0.144	74.143	0.552	76.977	0.322	89.441	0.043
	Prediction time	6.948	0.013	7.082	0.179	6.911	0.018	7.342	0.066	7.375	0.056	7.021	0.011	7.034	0.071	7.035	0.021
	Q3	0.786	0.003	0.787	0.003	0.791	0.001	0.791	0.002	0.79	0.003	0.791	0.002	0.792	0.002	0.793	0.001
	SOV3	0.732	0.004	0.735	0.008	0.739	0.003	0.739	0.005	0.74	0.007	0.739	0.006	0.742	0.002	0.746	0.001
	Spider2
	Dataset reduction	NR90		NR80		NR70		NR60		NR50		NR40		NR30		NR25
	Number of proteins	5000000		5000000		5000000		5000000		5000000		5000000		5000000		5000000
	Measure	Value	Stdev	Value	Stdev	Value	Stdev	Value	Stdev	Value	Stdev	Value	Stdev	Value	Stdev	Value	Stdev
	Total running time (sec)	89.307	0.136	89.992	0.699	88.453	0.24	83.123	0.807	79.454	0.138	75.507	0.468	78.205	0.035	90.423	0.253
	PSSM generation time	88.097	0.11	88.799	0.67	87.23	0.23	81.894	0.763	78.233	0.137	74.281	0.463	77.001	0.013	89.218	0.24
	Prediction time	1.21	0.026	1.193	0.029	1.223	0.01	1.229	0.044	1.221	0.001	1.226	0.005	1.204	0.022	1.205	0.013
	Q3	0.8	0.002	0.803	0.002	0.805	0.002	0.807	0.002	0.807	0.002	0.807	0.002	0.807	0.002	0.81	0.001
	SOV3	0.742	0.004	0.748	0.004	0.747	0.006	0.75	0.005	0.753	0.008	0.753	0.005	0.747	0.004	0.741	0.003
	Psipred3
	Dataset reduction	NR90		NR80		NR70		NR60		NR50		NR40		NR30		NR25
	Number of proteins	5000000		5000000		5000000		5000000		5000000		5000000		5000000		5000000
	Measure	Value	Stdev	Value	Stdev	Value	Stdev	Value	Stdev	Value	Stdev	Value	Stdev	Value	Stdev	Value	Stdev
	Total running time (sec)	87.966	0.291	88.102	0.622	86.571	0.282	81.225	0.38	78.203	0.137	73.38	0.827	76.094	0.417	88.803	0.058
	PSSM generation time	87.809	0.291	87.945	0.622	86.414	0.282	81.068	0.38	78.046	0.137	73.223	0.826	75.937	0.417	88.647	0.058
	Prediction time	0.157	0.001	0.157	0	0.258	0.002	0.41	0.022	0.384	0.01	0.429	0.006	0.441	0	0.427	0.001
	Q3	0.789	0.002	0.792	0.001	0.795	0.001	0.795	0.001	0.796	0.002	0.798	0.002	0.798	0.002	0.8	0
	SOV3	0.726	0.005	0.733	0.004	0.734	0.005	0.733	0.005	0.732	0.005	0.737	0.004	0.736	0.003	0.738	0.002
	DeepCNF
	Dataset reduction	NR90		NR80		NR70		NR60		NR50		NR40		NR30		NR25
	Number of proteins	5000000		5000000		5000000		5000000		5000000		5000000		5000000		5000000
	Measure	Value	Stdev	Value	Stdev	Value	Stdev	Value	Stdev	Value	Stdev	Value	Stdev	Value	Stdev	Value	Stdev
	Total running time (sec)	487.235	4.74	469.329	1.011	450.405	10.429	417.351	0.748	369.792	4.884	366.789	2.546	378.431	11.155	433.078	6.449
	PSSM generation time	87.515	0.495	88.273	0.586	87.14	0.272	81.609	0.467	78.228	0.316	74.143	0.502	76.849	0.563	89.689	0.089
	Prediction time	399.72	4.245	381.056	0.425	363.265	10.157	335.742	0.281	291.564	4.568	292.646	2.044	301.582	10.592	343.389	6.36
	Q3	0.809	0.003	0.811	0.002	0.811	0.002	0.81	0.003	0.811	0.001	0.811	0.001	0.813	0.002	0.814	0.001
	SOV3	0.763	0.004	0.768	0.003	0.766	0.005	0.767	0.005	0.766	0.006	0.766	0.003	0.769	0.004	0.772	0.003
	Q8	0.695	0.002	0.698	0.002	0.699	0.002	0.699	0.003	0.699	0.001	0.698	0.002	0.7	0.002	0.702	0.001
	SOV8	0.66	0.004	0.663	0.003	0.66	0.005	0.663	0.004	0.659	0.003	0.659	0.003	0.661	0.004	0.662	0.002
	RaptorX
	Dataset reduction	NR90		NR80		NR70		NR60		NR50		NR40		NR30		NR25
	Number of proteins	5000000		5000000		5000000		5000000		5000000		5000000		5000000		5000000
	Measure	Value	Stdev	Value	Stdev	Value	Stdev	Value	Stdev	Value	Stdev	Value	Stdev	Value	Stdev	Value	Stdev
	Total running time (sec)	138.86	0.699	142.287	1.285	142.369	2.181	131.97	0.388	127.638	1.212	118.759	2.031	125.072	0.367	146.732	0.824
	PSSM generation time	136.936	0.665	140.38	1.273	140.446	2.174	130.041	0.387	125.702	1.199	116.822	2.018	123.147	0.363	144.803	0.823
	Prediction time	1.924	0.034	1.907	0.012	1.923	0.007	1.929	0.001	1.936	0.013	1.937	0.013	1.925	0.004	1.929	0.001
	Q3	0.74	0.003	0.743	0.001	0.745	0.002	0.744	0.002	0.745	0.002	0.744	0.002	0.744	0.002	0.75	0.001
	SOV3	0.634	0.005	0.638	0.006	0.64	0.004	0.638	0.005	0.637	0.004	0.639	0.005	0.636	0.005	0.649	0.003
	Q8	0.618	0.003	0.621	0.002	0.625	0.003	0.624	0.002	0.625	0.001	0.625	0.003	0.625	0.002	0.629	0.001
	SOV8	0.547	0.004	0.549	0.005	0.553	0.004	0.551	0.003	0.55	0.004	0.551	0.005	0.55	0.005	0.56	0.001
	SSpro8+
	Dataset reduction	NR90		NR80		NR70		NR60		NR50		NR40		NR30		NR25
	Number of proteins	5000000		5000000		5000000		5000000		5000000		5000000		5000000		5000000
	Measure	Value	Stdev	Value	Stdev	Value	Stdev	Value	Stdev	Value	Stdev	Value	Stdev	Value	Stdev	Value	Stdev
	Total running time (sec)	113.815	20.186	99.488	1.134	93.022	0.176	87.32	0.932	84.073	0.234	80.355	0.537	82.86	0.25	95.518	0.284
	PSSM generation time	104.027	16.292	93.214	0.762	87.113	0.158	81.465	0.919	78.163	0.195	74.375	0.532	76.89	0.204	89.578	0.242
	Prediction time	9.788	3.894	6.274	0.372	5.909	0.018	5.855	0.013	5.91	0.039	5.98	0.005	5.97	0.046	5.94	0.042
	Q3	0.734	0.002	0.738	0.002	0.74	0.002	0.743	0.001	0.745	0.001	0.744	0.002	0.744	0.002	0.75	0
	SOV3	0.625	0.005	0.632	0.005	0.638	0.004	0.646	0.006	0.649	0.004	0.647	0.006	0.648	0.005	0.652	0.001
	Q8	0.604	0.002	0.607	0.002	0.61	0.002	0.612	0.002	0.614	0.002	0.612	0.002	0.615	0.002	0.618	0
	SOV8	0.535	0.005	0.54	0.004	0.544	0.003	0.548	0.005	0.551	0.003	0.547	0.004	0.548	0.003	0.55	0.001
	Part III: Results of the CASP13 query set
	Average
	Dataset reduction	NR90		NR80		NR70		NR60		NR50		NR40		NR30		NR25
	Number of proteins	5000000		5000000		5000000		5000000		5000000		5000000		5000000		5000000
	Measure	Value	Stdev	Value	Stdev	Value	Stdev	Value	Stdev	Value	Stdev	Value	Stdev	Value	Stdev	Value	Stdev
	Total running time (sec)	161.508	3.35671	160.702	0.612429	160.606	1.65157	149.494	1.18329	142.812	0.706857	132.552	1.08786	130.65	1.08829	141.594	1.65857
	PSSM generation time	93.6399	1.91771	93.6716	0.109286	99.0209	0.919714	93.7359	0.544143	89.4324	0.268857	84.9761	0.208286	87.3477	1.04071	98.7281	0.883571
	Prediction time	67.8684	1.439	67.0307	0.503143	61.5853	0.731857	55.7579	0.639143	53.3797	0.438	47.5754	0.879571	43.3021	0.0475714	42.8656	0.775
	Q3	0.771143	0.00942857	0.771714	0.00871429	0.776286	0.00642857	0.78	0.00271429	0.780857	0.00271429	0.781571	0.00214286	0.781143	0.00214286	0.783143	0.001
	SOV3	0.697	0.011	0.696571	0.0124286	0.702571	0.00757143	0.706	0.00614286	0.708429	0.00485714	0.709714	0.00428571	0.710571	0.00442857	0.714857	0.00214286
	Q8	0.636333	0.00833333	0.636	0.008	0.641	0.00533333	0.643667	0.00266667	0.644667	0.00266667	0.646	0.00266667	0.646	0.00233333	0.65	0.001
	SOV8	0.583667	0.00933333	0.584667	0.00966667	0.589333	0.00566667	0.593333	0.005	0.594333	0.00366667	0.596333	0.003	0.597667	0.004	0.602333	0.00166667
	Total running time = PSSM generation time + Prediction time.
	Scorpion
	Dataset reduction	NR90		NR80		NR70		NR60		NR50		NR40		NR30		NR25
	Number of proteins	5000000		5000000		5000000		5000000		5000000		5000000		5000000		5000000
	Measure	Value	Stdev	Value	Stdev	Value	Stdev	Value	Stdev	Value	Stdev	Value	Stdev	Value	Stdev	Value	Stdev
	Total running time (sec)	115.025	2.067	114.719	0.077	112.837	0.604	108.746	0.397	104.918	0.175	100.596	0.202	103.023	0.909	112.872	0.707
	PSSM generation time	86.708	1.911	86.461	0.063	84.461	0.562	80.505	0.386	76.645	0.146	72.331	0.173	74.759	0.857	84.546	0.706
	Prediction time	28.317	0.156	28.258	0.014	28.376	0.042	28.241	0.011	28.273	0.029	28.265	0.029	28.264	0.052	28.326	0.001
	Q3	0.78	0.011	0.779	0.009	0.784	0.006	0.788	0.002	0.789	0.003	0.791	0.002	0.79	0.002	0.792	0.001
	SOV3	0.725	0.013	0.721	0.014	0.73	0.007	0.73	0.003	0.733	0.005	0.735	0.004	0.735	0.005	0.737	0.001
	SpineX
	Dataset reduction	NR90		NR80		NR70		NR60		NR50		NR40		NR30		NR25
	Number of proteins	5000000		5000000		5000000		5000000		5000000		5000000		5000000		5000000
	Measure	Value	Stdev	Value	Stdev	Value	Stdev	Value	Stdev	Value	Stdev	Value	Stdev	Value	Stdev	Value	Stdev
	Total running time (sec)	93.523	2.186	93.069	0.118	91.467	0.907	86.933	0.379	83.378	0.037	79.29	0.262	81.591	0.709	91.956	0.785
	PSSM generation time	86.512	2.006	86.16	0.089	84.403	0.761	80.039	0.375	76.508	0.037	72.37	0.26	74.685	0.707	84.999	0.749
	Prediction time	7.011	0.18	6.909	0.029	7.064	0.146	6.894	0.004	6.87	0	6.92	0.002	6.906	0.002	6.957	0.036
	Q3	0.77	0.01	0.771	0.008	0.774	0.006	0.778	0.003	0.779	0.002	0.777	0.002	0.78	0.003	0.781	0.001
	SOV3	0.694	0.013	0.693	0.012	0.697	0.008	0.703	0.006	0.703	0.005	0.7	0.005	0.706	0.003	0.71	0.002
	Spider2
	Dataset reduction	NR90		NR80		NR70		NR60		NR50		NR40		NR30		NR25
	Number of proteins	5000000		5000000		5000000		5000000		5000000		5000000		5000000		5000000
	Measure	Value	Stdev	Value	Stdev	Value	Stdev	Value	Stdev	Value	Stdev	Value	Stdev	Value	Stdev	Value	Stdev
	Total running time (sec)	87.698	1.599	87.946	0.142	85.556	0.685	81.198	0.45	77.746	0.215	73.474	0.159	75.659	1.038	85.241	0.65
	PSSM generation time	86.84	1.588	87.033	0.136	84.648	0.681	80.297	0.427	76.861	0.207	72.571	0.148	74.784	1.021	84.326	0.639
	Prediction time	0.858	0.011	0.913	0.006	0.908	0.004	0.901	0.023	0.885	0.008	0.903	0.011	0.875	0.017	0.915	0.011
	Q3	0.787	0.009	0.789	0.009	0.794	0.007	0.797	0.003	0.797	0.003	0.798	0.002	0.797	0.002	0.796	0.001
	SOV3	0.703	0.01	0.706	0.012	0.713	0.007	0.716	0.008	0.716	0.006	0.717	0.005	0.718	0.005	0.718	0.003
	Psipred3
	Dataset reduction	NR90		NR80		NR70		NR60		NR50		NR40		NR30		NR25
	Number of proteins	5000000		5000000		5000000		5000000		5000000		5000000		5000000		5000000
	Measure	Value	Stdev	Value	Stdev	Value	Stdev	Value	Stdev	Value	Stdev	Value	Stdev	Value	Stdev	Value	Stdev
	Total running time (sec)	85.267	1.673	85.187	0.244	135.356	1.83	127.817	1.106	121.949	0.522	116.962	0.303	119.754	1.626	134.79	1.271
	PSSM generation time	85.111	1.672	85.029	0.244	134.952	1.828	127.405	1.084	121.541	0.512	116.543	0.297	119.343	1.626	134.378	1.27
	Prediction time	0.156	0.001	0.158	0	0.404	0.002	0.412	0.022	0.408	0.01	0.419	0.006	0.411	0	0.412	0.001
	Q3	0.773	0.009	0.774	0.008	0.778	0.007	0.782	0.003	0.783	0.002	0.783	0.002	0.784	0.001	0.785	0.001
	SOV3	0.692	0.01	0.694	0.011	0.697	0.009	0.699	0.006	0.701	0.006	0.704	0.004	0.702	0.005	0.71	0.002
	DeepCNF
	Dataset reduction	NR90		NR80		NR70		NR60		NR50		NR40		NR30		NR25
	Number of proteins	5000000		5000000		5000000		5000000		5000000		5000000		5000000		5000000
	Measure	Value	Stdev	Value	Stdev	Value	Stdev	Value	Stdev	Value	Stdev	Value	Stdev	Value	Stdev	Value	Stdev
	Total running time (sec)	517.074	11.276	510.802	3.566	470.266	6.185	425.57	4.671	405.275	3.421	360.345	6.224	332.66	1.302	339.519	6.097
	PSSM generation time	86.76	1.572	86.235	0.108	84.33	1.269	80.131	0.276	76.486	0.421	72.213	0.124	74.379	1.051	84.471	0.733
	Prediction time	430.314	9.704	424.567	3.458	385.936	4.916	345.439	4.395	328.789	3	288.132	6.1	258.281	0.251	255.048	5.364
	Q3	0.785	0.009	0.786	0.008	0.789	0.006	0.792	0.002	0.794	0.004	0.796	0.003	0.794	0.003	0.799	0.001
	SOV3	0.719	0.01	0.718	0.012	0.724	0.007	0.726	0.006	0.733	0.003	0.737	0.006	0.736	0.004	0.747	0.002
	Q8	0.66	0.009	0.66	0.008	0.663	0.006	0.665	0.002	0.666	0.003	0.669	0.003	0.668	0.003	0.671	0.001
	SOV8	0.616	0.009	0.617	0.009	0.621	0.006	0.624	0.005	0.624	0.003	0.628	0.004	0.628	0.004	0.632	0.002
	RaptorX
	Dataset reduction	NR90		NR80		NR70		NR60		NR50		NR40		NR30		NR25
	Number of proteins	5000000		5000000		5000000		5000000		5000000		5000000		5000000		5000000
	Measure	Value	Stdev	Value	Stdev	Value	Stdev	Value	Stdev	Value	Stdev	Value	Stdev	Value	Stdev	Value	Stdev
	Total running time (sec)	139.076	2.636	140.696	0.111	138.24	0.698	129.648	0.648	123.543	0.49	118.625	0.274	120.906	1.08	136.062	1.426
	PSSM generation time	136.899	2.623	138.509	0.108	136.077	0.686	127.48	0.647	121.389	0.478	116.459	0.269	118.755	1.073	133.915	1.418
	Prediction time	2.177	0.013	2.187	0.003	2.163	0.012	2.168	0.001	2.154	0.012	2.166	0.005	2.151	0.007	2.147	0.008
	Q3	0.749	0.009	0.75	0.01	0.756	0.006	0.762	0.003	0.761	0.003	0.764	0.002	0.762	0.002	0.768	0.001
	SOV3	0.668	0.01	0.668	0.015	0.674	0.007	0.681	0.004	0.685	0.005	0.687	0.002	0.685	0.003	0.691	0.003
	Q8	0.629	0.008	0.63	0.009	0.636	0.005	0.64	0.003	0.641	0.002	0.643	0.002	0.643	0.002	0.649	0.001
	SOV8	0.572	0.01	0.574	0.012	0.577	0.005	0.584	0.002	0.586	0.004	0.588	0.003	0.589	0.003	0.595	0.002
	SSpro8+
	Dataset reduction	NR90		NR80		NR70		NR60		NR50		NR40		NR30		NR25
	Number of proteins	5000000		5000000		5000000		5000000		5000000		5000000		5000000		5000000
	Measure	Value	Stdev	Value	Stdev	Value	Stdev	Value	Stdev	Value	Stdev	Value	Stdev	Value	Stdev	Value	Stdev
	Total running time (sec)	92.895	2.06	92.497	0.029	90.521	0.652	86.544	0.632	82.876	0.088	78.569	0.191	80.956	0.954	90.716	0.674
	PSSM generation time	86.649	2.052	86.274	0.017	84.275	0.651	80.294	0.614	76.597	0.081	72.346	0.187	74.729	0.95	84.462	0.67
	Prediction time	6.246	0.008	6.223	0.012	6.246	0.001	6.25	0.018	6.279	0.007	6.223	0.004	6.227	0.004	6.254	0.004
	Q3	0.754	0.009	0.753	0.009	0.759	0.007	0.761	0.003	0.763	0.002	0.762	0.002	0.761	0.002	0.761	0.001
	SOV3	0.678	0.011	0.676	0.011	0.683	0.008	0.687	0.01	0.688	0.004	0.688	0.004	0.692	0.006	0.691	0.002
	Q8	0.62	0.008	0.618	0.007	0.624	0.005	0.626	0.003	0.627	0.003	0.626	0.003	0.627	0.002	0.63	0.001
	SOV8	0.563	0.009	0.563	0.008	0.57	0.006	0.572	0.008	0.573	0.004	0.573	0.002	0.576	0.005	0.58	0.001
