# Supplementary material for: A simple strategy to enhance the speed of protein secondary structure prediction without sacrificing accuracy
Source: PLoS One. 2020 Jun 30;15(6):e0235153. doi: 10.1371/journal.pone.0235153 (PMC7326220; doi:10.1371/journal.pone.0235153)
Supplement: S5 Table — (XLSX) [file pone.0235153.s015.xlsx]

## Sheet: S5 Table
	S5 Table. The average and individual performance data of state-of-the-art SSP methods assessed with the UniRef sequences of 2018.
	Average
	Target dataset	Full UniRef90-2018	Full UniRef70-2018		5M UniRef25-2018
	Number of proteins	87296736	46198462		5000000
	Measure	Value, f	Value, r	Improvement	Value, s	Stdev	Improvement
	Total running time (sec)	2438.78	1181.18	2.065 (f/r)	116.938	0.89	20.857 (f/s)
	PSSM generation time	1878.18	907.619	2.069 (f/r)	79.521	0.339	23.619 (f/s)
	Prediction time	560.597	273.566	2.049 (f/r)	37.417	0.585	14.982 (f/s)
	Q3	0.806	0.811	0.005 (r-f)	0.804	0.002	-0.002 (s-f)
	SOV3	0.756	0.764	0.008 (r-f)	0.755	0.003	-0.001 (s-f)
	Q8	0.69	0.691	0.001 (r-f)	0.683	0.002	-0.007 (s-f)
	SOV8	0.655	0.657	0.002 (r-f)	0.646	0.003	-0.009 (s-f)
	Total running time = PSSM generation time + Prediction time.
	Scorpion
	Dataset reduction	Full UniRef90-2018	Full UniRef70-2018		5M UniRef25-2018
	Number of proteins	87296736	46198462		5000000
	Measure	Value, f	Value, r	Improvement	Value, s	Stdev	Improvement
	Total running time (sec)	1709.4	837.586	2.041 (f/r)	95.881	0.369	17.828 (f/s)
	PSSM generation time	1687.02	815.118	2.070 (f/r)	72.799	0.283	23.174 (f/s)
	Prediction time	22.377	22.468	0.996 (f/r)	23.082	0.138	0.969 (f/s)
	Q3	0.812	0.818	0.006 (r-f)	0.813	0.002	0.001 (s-f)
	SOV3	0.781	0.793	0.012 (r-f)	0.784	0.001	0.003 (s-f)
	SpineX
	Dataset reduction	Full UniRef90-2018	Full UniRef70-2018		5M UniRef25-2018
	Number of proteins	87296736	46198462		5000000
	Measure	Value, f	Value, r	Improvement	Value, s	Stdev	Improvement
	Total running time (sec)	1691.87	820.529	2.062 (f/r)	78.371	0.185	21.588 (f/s)
	PSSM generation time	1686.02	814.632	2.070 (f/r)	72.391	0.184	23.290 (f/s)
	Prediction time	5.858	5.897	0.993 (f/r)	5.98	0.009	0.980 (f/s)
	Q3	0.8	0.802	0.002 (r-f)	0.799	0.002	-0.001 (s-f)
	SOV3	0.742	0.747	0.005 (r-f)	0.744	0.002	0.002 (s-f)
	Spider2
	Dataset reduction	Full UniRef90-2018	Full UniRef70-2018		5M UniRef25-2018
	Number of proteins	87296736	46198462		5000000
	Measure	Value, f	Value, r	Improvement	Value, s	Stdev	Improvement
	Total running time (sec)	1694.54	819.227	2.068 (f/r)	74.644	0.142	22.702 (f/s)
	PSSM generation time	1693.64	818.319	2.070 (f/r)	73.708	0.149	22.978 (f/s)
	Prediction time	0.895	0.908	0.986 (f/r)	0.936	0.017	0.956 (f/s)
	Q3	0.82	0.827	0.007 (r-f)	0.816	0.002	-0.004 (s-f)
	SOV3	0.758	0.766	0.008 (r-f)	0.758	0.003	0.000 (s-f)
	Psipred3
	Dataset reduction	Full UniRef90-2018	Full UniRef70-2018		5M UniRef25-2018
	Number of proteins	87296736	46198462		5000000
	Measure	Value, f	Value, r	Improvement	Value, s	Stdev	Improvement
	Total running time (sec)	1683.13	813.316	2.069 (f/r)	73.452	0.357	22.915 (f/s)
	PSSM generation time	1682.97	813.161	2.070 (f/r)	73.302	0.357	22.959 (f/s)
	Prediction time	0.159	0.155	1.026 (f/r)	0.15	0.001	1.060 (f/s)
	Q3	0.799	0.807	0.008 (r-f)	0.802	0.002	0.003 (s-f)
	SOV3	0.744	0.753	0.009 (r-f)	0.743	0.004	-0.001 (s-f)
	DeepCNF
	Dataset reduction	Full UniRef90-2018	Full UniRef70-2018		5M UniRef25-2018
	Number of proteins	87296736	46198462		5000000
	Measure	Value, f	Value, r	Improvement	Value, s	Stdev	Improvement
	Total running time (sec)	5568.12	2690.35	2.070 (f/r)	297.369	4.068	18.725 (f/s)
	PSSM generation time	1680.26	811.853	2.070 (f/r)	72.637	0.294	23.132 (f/s)
	Prediction time	3887.85	1878.5	2.070 (f/r)	224.731	3.924	17.300 (f/s)
	Q3	0.822	0.826	0.004 (r-f)	0.817	0.001	-0.005 (s-f)
	SOV3	0.784	0.785	0.001 (r-f)	0.777	0.002	-0.007 (s-f)
	Q8	0.706	0.707	0.001 (r-f)	0.702	0.001	-0.004 (s-f)
	SOV8	0.678	0.676	-0.002 (r-f)	0.67	0.002	-0.008 (s-f)
	RaptorX
	Dataset reduction	Full UniRef90-2018	Full UniRef70-2018		5M UniRef25-2018
	Number of proteins	87296736	46198462		5000000
	Measure	Value, f	Value, r	Improvement	Value, s	Stdev	Improvement
	Total running time (sec)	3027.85	1463.44	2.069 (f/r)	119.375	0.759	25.365 (f/s)
	PSSM generation time	3026.95	1462.53	2.070 (f/r)	118.471	0.758	25.550 (f/s)
	Prediction time	0.898	0.902	0.996 (f/r)	0.904	0.002	0.993 (f/s)
	Q3	0.799	0.805	0.006 (r-f)	0.796	0.002	-0.003 (s-f)
	SOV3	0.754	0.761	0.007 (r-f)	0.744	0.003	-0.010 (s-f)
	Q8	0.69	0.693	0.003 (r-f)	0.684	0.002	-0.006 (s-f)
	SOV8	0.656	0.658	0.002 (r-f)	0.639	0.003	-0.017 (s-f)
	SSpro8+
	Dataset reduction	Full UniRef90-2018	Full UniRef70-2018		5M UniRef25-2018
	Number of proteins	87296736	46198462		5000000
	Measure	Value, f	Value, r	Improvement	Value, s	Stdev	Improvement
	Total running time (sec)	1698.53	823.853	2.062 (f/r)	79.476	0.353	21.372 (f/s)
	PSSM generation time	1692.39	817.715	2.070 (f/r)	73.34	0.351	23.076 (f/s)
	Prediction time	6.137	6.138	1.000 (f/r)	6.136	0.003	1.000 (f/s)
	Q3	0.788	0.791	0.003 (r-f)	0.783	0.003	-0.005 (s-f)
	SOV3	0.742	0.741	-0.001 (r-f)	0.736	0.003	-0.006 (s-f)
	Q8	0.673	0.674	0.001 (r-f)	0.664	0.002	-0.009 (s-f)
	SOV8	0.636	0.637	0.001 (r-f)	0.628	0.003	-0.008 (s-f)
