# Supplementary material for: A simple strategy to enhance the speed of protein secondary structure prediction without sacrificing accuracy
Source: PLoS One. 2020 Jun 30;15(6):e0235153. doi: 10.1371/journal.pone.0235153 (PMC7326220; doi:10.1371/journal.pone.0235153)
Supplement: S6 Table — (XLSX) [file pone.0235153.s016.xlsx]

## Sheet: S6 Table
	S6 Table. Results of curve fitting for the average time cost and accuracy of the SSP methods assessed with target datasets of decreasing homology.
	Target dataset	Homology level (% identity)	Number of sequences	Time cost	Q3 accuracy	Q8 accuracy
	UniRef25-2015	25	5018193	126.716	0.808	0.689
	UniRef30-2015	30	7050524	159.928	0.808	0.689
	UniRef40-2015	40	9639677	218.072	0.809	0.688
	UniRef50-2015	50	12134637	287.21	0.809	0.689
	UniRef60-2015	60	16331585	410.255	0.811	0.69
	UniRef70-2015	70	21270890	589.25	0.811	0.691
	UniRef80-2015	80	27541847	811.49	0.809	0.69
	UniRef90-2015	90	38203400	1113.09	0.806	0.688
	UniRef90-2018	90	87296736	2438.78	0.806	0.69
	NrNCBI100-2020 (fitted)	100	257100652	5570.62	0.799	0.682
				(fitted curve constants)	(fitted curve constants)	(fitted curve constants)
				-4.0386e-14	-1.0552e-07	-9.3552e-08
				3.2338e-05	1.4931e-05	1.5515e-05
				-73.9573	-0.0006	-0.0008
					0.8152	0.7
