# Supplementary material for: A simple strategy to enhance the speed of protein secondary structure prediction without sacrificing accuracy
Source: PLoS One. 2020 Jun 30;15(6):e0235153. doi: 10.1371/journal.pone.0235153 (PMC7326220; doi:10.1371/journal.pone.0235153)
Supplement: S7 Table — (XLSX) [file pone.0235153.s017.xlsx]

## Sheet: S7 Table
	S7 Table. The time cost and accuracy of state-of-the-art SSP methods on the NrNCBI100-2020 target dataset.
	Method	Scorpion	SpineX	Spider2	Psipred3	DeepCNF	RaptorX	SSpro8+	Statistics
	Measure								Average	Stdev
	Total running time (sec)	4443.48	4456.53	4359.46	4426.59	11195.3	7034.8	4373.52	5755.67	2590.43
	PSSM generation time	4419.69	4450.44	4358.27	4426.43	3880.87	7033.84	4367.11	4705.24	1045.69
	Prediction time	23.784	6.089	1.185	0.154	7314.47	0.966	6.41	1050.44	2762.19
	Q3	0.793	0.783	0.801	0.778	0.819316	0.78	0.771	0.789	0.017
	SOV3	0.76	0.725	0.725	0.714	0.780022	0.734	0.711	0.736	0.025
	Q8					0.702302	0.669	0.656	0.676	0.024
	SOV8					0.675235	0.632	0.612	0.64	0.032
	Total running time = PSSM generation time + Prediction time.
